# Supplementary material for: Comparative Genomics of the Ectomycorrhizal Sister Species Rhizopogon vinicolor and Rhizopogon vesiculosus (Basidiomycota: Boletales) Reveals a Divergence of the Mating Type B Locus
Source: G3 (Bethesda). 2017 Apr 20;7(6):1775–89. doi: 10.1534/g3.117.039396 (PMC5473757; doi:10.1534/g3.117.039396)
Supplement: Supplementary file 3 [file 1775FileS3.pl]

#!/usr/bin/perl -w
#Copyright 2016 Dr. Alija Bajro Mujic (amujic@gmail.com)
#
#Licensed under the Apache License, Version 2.0 (the "License");
#you may not use this file except in compliance with the License.
#You may obtain a copy of the License at
#
#    http://www.apache.org/licenses/LICENSE-2.0
#
#Unless required by applicable law or agreed to in writing, software
#distributed under the License is distributed on an "AS IS" BASIS,
#WITHOUT WARRANTIES OR CONDITIONS OF ANY KIND, either express or implied.
#See the License for the specific language governing permissions and
#limitations under the License.

use strict;
use Getopt::Std;
use File::Basename;

sub trim;
sub usage;

my $prg = basename $0;
my %opt;
my $opt_string='hac:l:mj:';
my $taxon_abbr="";
my $augustus_flag=0;
my $maker_flag=0;
my $jgi_flag=0;
my $contig_flag=0;
my $list_flag=0;
my $gff_infile;
my $list_infile;
my %protein_list;

####process the options and set global variables for options
getopts("$opt_string", \%opt) or usage();
$opt{h} and usage();
usage() unless ($opt{a} || $opt{m} || $opt{j});
$augustus_flag = $opt{a} ? 1 : 0;
$maker_flag = $opt{m} ? 1 : 0;
if($opt{j}){
	$jgi_flag=1;
	$taxon_abbr= $opt{j};
}else{
	$jgi_flag=0;
}
$jgi_flag = $opt{j} ? 1 : 0;
$contig_flag = $opt{c} ? 1 :0;
$list_flag = $opt{l} ? 1 : 0;
if(($augustus_flag + $maker_flag + $jgi_flag) != 1 || (($contig_flag || $list_flag) && ($augustus_flag + $maker_flag + $jgi_flag) != 1)){
        print "exactly 1 input format option must be set\nIf the contig or list option is set, you must still specify an input format\n";
        usage();
}
if($contig_flag && $list_flag){
	print "Contig and list output options are mutually exclusive and cannot both be specified\n";
	usage();
}

#require file input and contig from the command line
usage() unless(@ARGV == 1);
my $contig_num;
$gff_infile=$ARGV[@ARGV-1];
$list_infile= $opt{l} ? $opt{l} : "";
$contig_num= $contig_flag ? $opt{c} : "All-Proteins";
if(!$contig_flag){$contig_num= $list_flag ? "List-Proteins" : "All-Proteins";}
my @basename=split(/\./, basename($gff_infile));
my $outfile = $basename[0] . "_coordinates_" . $contig_num . ".txt";

#make an input file handle to read coordinate/contig information

if($list_flag){
	open(LIST_FILE, $list_infile) or die("could not open protein list file $list_infile: $!\n");
}

open(PROT_FILE, $gff_infile) or die("could not open protein coordinates file $gff_infile: $!\n");

#make an output handle
open(OUT_FILE, ">$outfile")or die("could not open output coordinates file $outfile: $!\n");

#in list mode? get the list and load it into a hash.
my $temp_id;
if($list_flag){
	while(<LIST_FILE>){
		chomp;
		$temp_id=trim($_);
		$protein_list{$temp_id}=1;
	}
}


# now loop over all of the lines in the file and output the appropriate stuff
while(<PROT_FILE>){	
	#loop over the protein gff3 file line by line, get those protein coordinates that are on the appropriate contig
	if($augustus_flag && m/NODE_([0-9]+)_length_[0-9]+_cov_[0-9+]\.[0-9]+\tAUGUSTUS\tgene\t([0-9]+)\t([0-9]+)\t.*\t([+-])\t.*\tID=.+\.(g[0-9]+)\./){
		#print STDERR "$5\n";		
		if($contig_flag && ($contig_num == $1)){
			#protein is on the appropriate contig, print it 
			print OUT_FILE "NODE_$1\t$5\t$2\t$3\t$4\n";
		}
		if($list_flag && exists($protein_list{$5})){
			print OUT_FILE "NODE_$1\t$5\t$2\t$3\t$4\n";
		}
		#if not in contig mode or list mode, just print it all
		if(!$contig_flag && !$list_flag){print OUT_FILE "NODE_$1\t$5\t$2\t$3\t$4\n";}
	}

	if($jgi_flag && m/[a-zA-Z]+_([0-9]+)\tprediction\tmRNA\t([0-9]+)\t([0-9]+)\t.*\t([+-])\t.*\tID=mRNA_([0-9]+);Name=jgi\.p\|$taxon_abbr\|([0-9]+);/){
	
		if($contig_flag && ($contig_num == $1)){
			#protein is on the appropriate contig, print it 
			print OUT_FILE "scaffold_$1\t$6\t$2\t$3\t$4\n";
		}
		if($list_flag && exists($protein_list{$6})){
			print OUT_FILE "scaffold_$1\t$6\t$2\t$3\t$4\n";
		}
		#if not in contig mode or list mode, just print it all
		if(!$contig_flag && !$list_flag){print OUT_FILE "scaffold_$1\t$6\t$2\t$3\t$4\n";}
	}

	if($maker_flag && m/NODE_([0-9]+).*\tmaker\tgene\t([0-9]+)\t([0-9]+)\t.*\t([+-])\t.*\tID=(Rv[ei][sn][0-9]{3}[a-z]?-?[0-9]?\.[0-9]+);/){
		if($contig_flag && $contig_num == $1){
		
			#protein is on the appropriate contig, print it 
			print OUT_FILE "NODE_$1\t$5\t$2\t$3\t$4\n";
		}		
		if($list_flag && exists($protein_list{$5})){
			#print "the protein id is $5\n";			
			print OUT_FILE "NODE_$1\t$5\t$2\t$3\t$4\n";
		}
		#if not in contig mode or list mode, just print it all
		if(!$contig_flag && !$list_flag){print OUT_FILE "NODE_$1\t$5\t$2\t$3\t$4\n";}
	}
}

close(LIST_FILE);
close(OUT_FILE);
close(PROT_FILE);

# Perl trim function to remove whitespace from the start and end of the string
sub trim($)
{
	my $string = shift;
	$string =~ s/^\s+//;
	$string =~ s/\s+$//;
	return $string;
}

sub usage
{
        print STDERR << "EOF";

        Name $prg -	Selects and prints to file all protein coordinates from a .gff3 file.
			Output includes scaffold/contig, protein_id, start, end, and strand 
			in tab delimited format.
			If the -c option is set it will print only those proteins on a particular
			assembly contigs/scaffolds. 
			If the -l option is set it will print only those proteins from a newline
			delimited list of protein ids
			Accepts gff3 format from jgi, maker, or augustus.
        usage:  $prg (-a | -m | -j ) [-c contig_num | -l protein_list.txt]  input_proteins.gff3

        -h              :       print this help message
        -a              :       Specify augustus input format 
        -m   		:       Specify maker input format 
        -j  taxon_abbr	:       Specify jgi input format and the taxon abbreviation of the target taxon 
	-c  contig_num	:	Specify that output should be for only a specific contig.
	-l  list.txt	:	Specify that output should be only for a specific list of proteins
				as specified by a newline delimited list of protein ids in the file
				list.txt. Sets inputfile

        ex: $prg -m -c 35 input_proteins.gff3
		will print all protein coordinates from contig/scaffold 35 contained within the file input_proteins.gff3

EOF
        exit;

}
