# Supplementary material for: Comparative Genomics of the Ectomycorrhizal Sister Species Rhizopogon vinicolor and Rhizopogon vesiculosus (Basidiomycota: Boletales) Reveals a Divergence of the Mating Type B Locus
Source: G3 (Bethesda). 2017 Apr 20;7(6):1775–89. doi: 10.1534/g3.117.039396 (PMC5473757; doi:10.1534/g3.117.039396)
Supplement: Supplementary file 4 [file 1775FileS4.pl]

#!/usr/bin/perl -w
#Copyright 2016 Dr. Alija Bajro Mujic (amujic@gmail.com)
#
#Licensed under the Apache License, Version 2.0 (the "License");
#you may not use this file except in compliance with the License.
#You may obtain a copy of the License at
#
#    http://www.apache.org/licenses/LICENSE-2.0
#
#Unless required by applicable law or agreed to in writing, software
#distributed under the License is distributed on an "AS IS" BASIS,
#WITHOUT WARRANTIES OR CONDITIONS OF ANY KIND, either express or implied.
#See the License for the specific language governing permissions and
#limitations under the License.

use strict;
use Getopt::Std;
use Bio::SeqIO;
use Bio::DB::Fasta;
use File::Basename;

sub usage;

my $prg = basename $0;
my %opt;
my $opt_string='hal:m:j:';
my $augustus_flag=0;
my $maker_flag=0;
my $jgi_flag=0;
my $list_flag=0;
my $gff_infile;
my $current_protein;
my %Protein_sequence;
my $temp_header;
my @active_header;
my @active_protline;
my @temp_seq_obj;

####process the options and set global variables for options
getopts("$opt_string", \%opt) or usage();
$opt{h} and usage();
usage() unless ($opt{a} || $opt{m} || $opt{j} || $opt{l});
$augustus_flag = $opt{a} ? 1 : 0;
$maker_flag = $opt{m} ? 1 : 0;
$jgi_flag = $opt{j} ? 1 : 0;
$list_flag = $opt{l} ? 1 :0;
if(($augustus_flag + $maker_flag + $jgi_flag) != 1 || ($list_flag && ($augustus_flag + $maker_flag + $jgi_flag) != 1)){
        print "exactly 1 input format option must be set\nIf the list option is set, you must still specify an input format\n";
        usage();
}


if($opt{m}){$gff_infile= $opt{m};}
if($opt{j}){$gff_infile= $opt{j};}
if($opt{l}){$gff_infile= $opt{l};}

#require file input and contig from the command line

if($list_flag){usage() unless(@ARGV == 1);}else{usage() unless(@ARGV == 2);}
my $contig_num;
my $input=$ARGV[@ARGV-1];
$contig_num= $list_flag ? "Selected-Proteins" : $ARGV[@ARGV-2];
my @basename=split(/\./, basename($input));
my $outfile = $basename[0] . "_" . $contig_num . ".fasta";

#declare the sequence handle and container stuff
my $active_seq;
my $sequence_handle;
my $db;
my $split_char;
my $current_id;

#make a seqio object to read in the sequence information, make an input file handle to read coordinate/list information
$sequence_handle=Bio::SeqIO->new( -file=>$input, -format=>"Fasta");
$db = Bio::DB::Fasta->new($input);
if($maker_flag || $jgi_flag || $list_flag){
	open(PROT_FILE, $gff_infile) or die("could not open protein coordinates file $gff_infile: $!\n");
}

#make an output handle
my $output_handle=Bio::SeqIO->new( -file => ">$outfile", -format=>"Fasta");#need to figure out how to make the file

#populate the protein sequence hash with all of the protein sequences if we are in maker or jgi mode
if($augustus_flag){$split_char="_";}
if($maker_flag){$split_char=" ";}
if($jgi_flag){$split_char='\|';}

##########if the list file is specified, then scan through it and load the proteins into a hash
if($list_flag){
	while(<PROT_FILE>){
		chomp;
		$Protein_sequence{$_}=1;		
	}
}

while(my $seq_obj=$sequence_handle->next_seq){
	$temp_header=$seq_obj->id;
	$active_seq= $seq_obj->seq;
	chomp($temp_header);
	@active_header=split( /$split_char/ , $temp_header);
	#if in list format, see if the protein is on the list and print it if that is the case. Parse for the appropriate format
	if($list_flag){
		if($augustus_flag && exists($Protein_sequence{$active_header[1]})){
       	        	$output_handle->write_seq($seq_obj);
			next;
		}
		if($jgi_flag && exists($Protein_sequence{$active_header[2]})){
			$output_handle->write_seq($seq_obj);
			next;
		}
		if($maker_flag && exists($Protein_sequence{substr($active_header[0], -8, 5)})){
			$output_handle->write_seq($seq_obj);
			next;
		}
     	 }
	#if in augustus format, just get the contig number from  the protein header and print if it is on the appropriate contig
	if($augustus_flag && !$list_flag && ($active_header[1] == $contig_num)){
       	        $output_handle->write_seq($seq_obj);
		next;
     	 }
	
	#insert the sequence into the sequence storage hash
	#parse input for JGI format
	if($jgi_flag){
		$Protein_sequence{$active_header[2]}=$temp_header . " " .$active_seq;
		next;
	}
	#parse input for maker input
	if($maker_flag){
		$current_id=substr($active_header[0], -8, 5);
		$Protein_sequence{$current_id}=$temp_header . " " . $active_seq;
	}
}#end while


###################if augustus or list flag, stop here, we are done
if($augustus_flag || $list_flag){exit(0)};


##not in augustus mode? use a pattern matching routine to determine the proteins to print instead of direct parsing based upon header
# now loop over all of the sequences in the file and output the appropriate stuff
my $seq_obj;
@active_header=();
while(<PROT_FILE>){	
	#loop over the protein gff3 file line by line, get those proteins that are on the appropriate contig
	if($jgi_flag && m/scaffold_([0-9]+)\tprediction\tmRNA\t([0-9]+)\t([0-9]+)\t.*\t([+-])\t.*\tID=mRNA_([0-9]+);Name=jgi\.p\|Rhivi1\|([0-9]+);/){
		if($1 == $contig_num){
			@active_header=split(" ", $Protein_sequence{$6});
			$temp_header=$active_header[0];
			$active_seq= $active_header[1];
			$seq_obj= Bio::Seq->new(-seq=>$active_seq, -display_id=>$temp_header, -alphabet=>'protein');
			$output_handle->write_seq($seq_obj);
		}
	}

	if($maker_flag && m/NODE_([0-9]+).*\tmaker\tgene\t([0-9]+)\t([0-9]+)\t.*\t([+-])\t.*\tID=Rv[ei][sn][0-9]{3}[a-z]?-?[0-9]?\.([0-9]+);/){
		if($1 == $contig_num){
			#print $5 . "\n" and die();
			@active_header=split(" ", $Protein_sequence{$5});
			$seq_obj= Bio::Seq->new(-seq=>$active_header[1], -display_id=>$active_header[0], -alphabet=>'protein');
			$output_handle->write_seq($seq_obj);
		}
	}
}

##########################Perl subroutines

sub usage
{
        print STDERR << "EOF";

        Name $prg -	Selects and prints to file all proteins on a particular assembly contigs. Accepts
			gff3 format from jgi, maker, or augustus
        usage:  $prg (-a | -m input.gff3 [-l list.txt] | -j input.gff3 [-l list.txt] ) contig# input.fasta

        -h              :       print this help message
        -a              :       Specify augustuts input format 
        -m   input.gff  :       Specify maker input format 
        -j   input.gff  :       Specify jgi input format 
	-l   input.txt  :	list input file that contains a newline delimited list of protein 
				IDs to fetch, this option preempts output by contig, sets inputfile

        ex: $prg -m my_proteins.gff3 35 input_proteins.aa.fasta
		will print all proteins from a contig/scaffold 35 contained within the file input_proteins.aa.fasta

EOF
        exit;

}
