# Supplementary material for: Comparative Genomics of the Ectomycorrhizal Sister Species Rhizopogon vinicolor and Rhizopogon vesiculosus (Basidiomycota: Boletales) Reveals a Divergence of the Mating Type B Locus
Source: G3 (Bethesda). 2017 Apr 20;7(6):1775–89. doi: 10.1534/g3.117.039396 (PMC5473757; doi:10.1534/g3.117.039396)
Supplement: Supplementary file 5 [file 1775FileS5.pl]

#!/usr/bin/perl -w
#Copyright 2016 Dr. Alija Bajro Mujic (amujic@gmail.com)
#
#Licensed under the Apache License, Version 2.0 (the "License");
#you may not use this file except in compliance with the License.
#You may obtain a copy of the License at
#
#    http://www.apache.org/licenses/LICENSE-2.0
#
#Unless required by applicable law or agreed to in writing, software
#distributed under the License is distributed on an "AS IS" BASIS,
#WITHOUT WARRANTIES OR CONDITIONS OF ANY KIND, either express or implied.
#See the License for the specific language governing permissions and
#limitations under the License.

use strict;
use Getopt::Std;
use Bio::SeqIO;
use Bio::DB::Fasta;
use File::Basename;

sub usage;

my $prg = basename $0;
my %opt;
my $opt_string='hl:c:';
my $contig_flag=0;
my $list_flag=0;
my $contig_infile;
my $list_infile;
my $start;
my $end;
my $contig_num;
my $region_id;
my %Protein_sequence;
my $temp_header;
my @active_header;

####process the options and set global variables for options
getopts("$opt_string", \%opt) or usage();
$opt{h} and usage();
usage() unless ($opt{c} && $opt{l});
$contig_flag = $opt{c} ? 1 : 0;
$list_flag = $opt{l} ? 1 :0;
if(($contig_flag + $list_flag) != 2 ){
        print "Both input contig file and list file must be specified\n";
        usage();
}

if($opt{c}){$contig_infile= $opt{c};}
if($opt{l}){$list_infile= $opt{l};}

#require file input and contig from the command line
my @basename=split(/\./, basename($list_infile));
my $outfile = $basename[0] . "_Selected-regions.fasta";
#open(OUTFILE, $outfile);
#close(OUTFILE);


#declare the sequence handle and container stuff
my $active_seq;
my $sequence_handle;
my $db;
my $current_id;

#make a seqio object to read in the sequence information, make an input file handle to read coordinate/list information
$sequence_handle=Bio::SeqIO->new( -file=>$contig_infile, -format=>"Fasta");
$db = Bio::DB::Fasta->new($contig_infile);

open(LIST_FILE, $list_infile) or die("Could not open list file $list_infile: $!\n");

#make an output handle
my $output_handle=Bio::SeqIO->new( -file => ">$outfile", -format=>"Fasta");

#populate the protein sequence hash with all of the protein sequences if we are in maker or jgi mode
while(my $seq_obj=$sequence_handle->next_seq){
	$temp_header=$seq_obj->id;
	$active_seq= $seq_obj->seq;
	chomp($temp_header);
	@active_header=split( /_/ , $temp_header);
	if($contig_flag){
		$Protein_sequence{$active_header[1]}=$active_seq;        	
     	}else{
		print STDERR "Input contig file not properly set: $!\n" and die();
	}
}#end while


##########scan through the list file and print the regions
######### each line of the list contains the following information:
######### 1= contig_num 2=region_start 3=region_end 4=region_id 
@active_header=();
my $out_seq_obj;
my $linecount=1;
while(<LIST_FILE>){
	chomp;
	@active_header=split(/\t/, $_);
	if(!(exists($Protein_sequence{$active_header[0]}))){
		print STDERR "Inappropriate contig designation on line: $linecount \n" and die();
	}
	if($active_header[1] >= $active_header[2] || $active_header[1] >= length($Protein_sequence{$active_header[0]}) || $active_header[2] >= length($Protein_sequence{$active_header[0]})){
		print STDERR "Inappropriate region designation on line: $linecount \n" and die();
	}
	$temp_header= "Scaffold_$active_header[0]_$active_header[1]_$active_header[2]_$active_header[3]";
	$active_seq=substr($Protein_sequence{$active_header[0]}, $active_header[1]-1, $active_header[2]- $active_header[1]+1);
	$out_seq_obj= Bio::Seq->new(-seq=>$active_seq, -display_id=>$temp_header, -alphabet=>'dna');
	$output_handle->write_seq($out_seq_obj);
	$linecount++;		
}

close(LIST_FILE);


########################Perl subroutines

sub usage
{
        print STDERR << "EOF";

        Name $prg -	Selects and prints to file all sequence in a particular region of assembly contigs. 
			Accepts fasta format from jgi or velvet scaffolds/contigs.
        usage:  $prg -c input.fas -l list.txt 

        -h              :       print this help message
        -c   input.fas  :       Specify input contig file, sets inputfile 
	-l   input.txt  :	list input file that contains a tab delimited list of contig regions  
				to fetch, one region per line. format: (scaffold/contig)<tab>(start_coord)
				<tab>(end_coord)<tab>(region_id), sets inputfile

        ex: $prg -c my_contigs.fas -l my_list.txt
		will print all regions from contigs/scaffolds in file my_contigs.fas as specified within my_list.txt

EOF
        exit;

}
