# Supplementary material for: Comparative Genomics of the Ectomycorrhizal Sister Species Rhizopogon vinicolor and Rhizopogon vesiculosus (Basidiomycota: Boletales) Reveals a Divergence of the Mating Type B Locus
Source: G3 (Bethesda). 2017 Apr 20;7(6):1775–89. doi: 10.1534/g3.117.039396 (PMC5473757; doi:10.1534/g3.117.039396)
Supplement: Supplementary file 6 [file 1775FileS6.pl]

#!/usr/bin/perl -w
#    Copyright (C) 2016  Dr. Alija Bajro Mujic (amujic@gmail.com)
#
#    This program is free software: you can redistribute it and/or modify
#    it under the terms of the GNU General Public License as published by
#    the Free Software Foundation, either version 3 of the License, or
#    any later version.
#
#    This program is distributed in the hope that it will be useful,
#    but WITHOUT ANY WARRANTY; without even the implied warranty of
#    MERCHANTABILITY or FITNESS FOR A PARTICULAR PURPOSE.  See the
#    GNU General Public License for more details.
#
#    You should have received a copy of the GNU General Public License
#    along with this program.  If not, see <http://www.gnu.org/licenses/>.


#use warnings;
use strict;
use Getopt::Std;
use File::Basename;
use Bio::SeqIO;
use Bio::DB::Fasta;
use Switch;

sub SNP_status();
sub protein_on_contig(@);
sub acid_test(@);
sub reverse_complement($);
sub trim($);
sub usage;


#declare the global variables
#hashes
my %Contig_length;
my %Contig_SNPcount;
my %Contig_proteins;
my %Contig_sequence;
my %Protein_length;
my %Protein_SNPcount;
my %Protein_exons;
my %Frame_array;
my %Contig_norms;
my %Protein_norms;
my %Protein_map_ID;

#arrays
my @Protein_holder;
my @Protein_current;
my @Exon_holder;
my @Exon_current;
my @Contig_holder;
my @SNP_holder;
#strings
my $Temp_contig;
my $Current_contig;
my $Last_contig;
my $Temp_protein;
my $next_line;
my $Codon_old;
my $Codon_new;
my $SNP_value;
my $Nuc_match;
my $Nuc_ref;
my $split_char;

#integers
my $Contig_count=0;
my $Protein_count=0;
my $Contig_w_protein=0;
my $Reverse_flag=0;
my $SNP_count=0;
my $SNP_count_protein=0;
my $SNP_count_exonic=0;
my $SNP_count_nonsyn=0;
my $Total_protein=0;
my $Total_intergene=0;
my $SNP_pos;
my $SNP_posINcodon;
my $Codon_upperbound;
my $Codon_lowerbound;
my $Augustus_flag=0;
my $Maker_flag=0;
my $JGI_flag=0;


#declare the options string
my $opt_string='hv:c:amj';
my $prg = basename $0;
my %opt;
my $cutoff;
my $snp_file;

####process the options and set global variables for options
getopts("$opt_string", \%opt) or usage();

$opt{h} and usage();
usage() unless ($opt{v});
usage() unless ($opt{a} || $opt{m} || $opt{j});
$Augustus_flag = $opt{a} ? 1 : 0;
$Maker_flag = $opt{m} ? 1 : 0;
$JGI_flag = $opt{j} ? 1 : 0;
if(($Augustus_flag + $Maker_flag + $JGI_flag) != 1){usage();}
$cutoff = $opt{c} ? $opt{c} : 10;

######inform the user of program settings
print STDERR "Cutoff value set to: $cutoff\n";
$opt{v} and print STDERR "VarScan input format specified, calculating SNP Density from input file: $opt{v}\n";

#set the SNP input file
$snp_file = $opt{v};

#require file input from the command line
usage() unless(@ARGV == 2); 

open(PROT_FILE, "$ARGV[@ARGV-2]") or die("could not open protein file $ARGV[@ARGV-2]: $!\n");
#open(CONTIG_FILE, "$ARGV[@ARGV-1]") or die("could not open contig file $ARGV[@ARGV-1]: $!\n");
open(SNP_FILE, $snp_file) or die("could not open SNP definition file $snp_file: $!\n");

#declare the sequence handle and container stuff
my $contig_input=$ARGV[@ARGV-1];
my $active_seq;
my $sequence_handle=Bio::SeqIO->new( -file=>$contig_input, -format=>"Fasta");
my $db = Bio::DB::Fasta->new($contig_input);
my $temp_header;
my @active_header;
my $current_id;


#populate the Contig sequence hash with all of the contig sequences
while(my $seq_obj=$sequence_handle->next_seq){
	$Contig_count++;
	$temp_header=$db->header($seq_obj->id);
	$temp_header=trim($temp_header);
	@active_header=split(/_/, $temp_header);
	$active_seq= $seq_obj->seq;
	$current_id=$active_header[1];

	#insert the contig sequence into a new hash
	$Contig_sequence{$current_id}=$active_seq;
	#initialize the SNP count of this contig
	$Contig_SNPcount{$current_id}=0;
	$Contig_length{$current_id}=length($active_seq);
	$Total_intergene+=length($active_seq);
}#end while

###loop over the protein input file and , line by line, and populate the protein and Contig global hashes
while(<PROT_FILE>){

	chomp;

	#OK, first check to see if this line is defining an mRNA. If so, map the mRNA id to the protein ID that it represents
	#parse for JGI format
	#in this block $1=Parent_scaffold_ID $2=mRNA_start $3=mRNA_end $4=strand $5=mRNA_ID $6=Protein_ID
	if($JGI_flag && m/scaffold_([0-9]+)\tprediction\tmRNA\t([0-9]+)\t([0-9]+)\t.*\t([+-])\t.*\tID=mRNA_([0-9]+);Name=jgi\.p\|Rhivi1\|([0-9]+);/){
		#print "$1 $2 $3 $4 $5 $6\n" and die();		
		if($Protein_map_ID{$5}){
			die("mRNA map ID $5 is duplicated in the .gff3 file: $!\n");
		}else{
			#OK, let's catalog the information for this protein
			$Protein_map_ID{$5}=$6;

			#Increment protein count
			$Protein_count++;
			#initialize the hash bin for this protein in %Protein_SNPcount
			$Protein_SNPcount{$6}=0;
			#set the hash bin for this protein in %Protein_length
			$Protein_length{$6}=($3 - $2);
			#adjust the sum of total length of protein coding sequence
			$Total_protein+= ($3 - $2);
			#set the protein string in the %Contig_proteins hash to contain the appropriate information
			if($Contig_proteins{$1}){#if there is an entry for the current contig
				$Contig_proteins{$1} .=  "\t$6 $2 $3";
			}else{#if there is not an entry for the current contig
				$Contig_w_protein++;
				$Contig_proteins{$1} =  "$6 $2 $3";
			}
		}
		next;
	}#end $JGI_flag block


	#parse for Maker format
	#in this block $1=Parent_Contig_ID $2=mRNA_start $3=mRNA_end $4=strand $5=Protein_ID 
	if($Maker_flag && m/NODE_([0-9]+).*\tmaker\tgene\t([0-9]+)\t([0-9]+)\t.*\t([+-])\t.*\tID=Rv[ei][sn][0-9]{3}[a-z]?-?[0-9]?\.([0-9]+);/){
		#print "$1 $2 $3 $4 $5\n" and die();		
		
		#OK, let's catalog the information for this protein
		#Increment protein count
		$Protein_count++;
		#initialize the hash bin for this protein in %Protein_SNPcount
		$Protein_SNPcount{$5}=0;
		#set the hash bin for this protein in %Protein_length
		$Protein_length{$5}=($3 - $2);
		#adjust the sum of total length of protein coding sequence
		$Total_protein+= ($3 - $2);
		#set the protein string in the %Contig_proteins hash to contain the appropriate information
		if($Contig_proteins{$1}){#if there is an entry for the current contig
			$Contig_proteins{$1} .=  "\t$5 $2 $3";
		}else{#if there is not an entry for the current contig
			$Contig_w_protein++;
			$Contig_proteins{$1} =  "$5 $2 $3";
		}
		next;
	}#end $Maker_flag_output
		
	## if we are in a protein region, get the CDS regions and the sequence and enter them in to the protein hashes
	
	##parse for augustus format
	## in this block $1 = CDS_start, $2=CDS_end, $3=strand, $4 = phase, $5 = protein ID
	if($Augustus_flag && m/AUGUSTUS\tCDS\t([0-9]+)\t([0-9]+)\t.*\t([+-])\t([012])\tID=.+\.(g[0-9]+)\./){
		#print STDERR "$5\n";		
		if($Protein_exons{$5}){
			#protein has exon info already, add this one to the list
			$Protein_exons{$5} .= "\t$1 $2 $3 $4";
		}else{
			#protein has no exon info, create this entry as the first
			$Protein_exons{$5} = "$1 $2 $3 $4";
		}
	}
	##parse for JGI format
	## in this block $1 = CDS_start, $2=CDS_end, $3=strand, $4 = phase, $5= CDS_ID(#in_parent_exon), $6 = Parent_mRNA_ID
	if($JGI_flag && m/prediction\tCDS\t([0-9]+)\t([0-9]+)\t.*\t([+-])\t([012])\tID=CDS_([0-9]+);Parent=mRNA_([0-9]+)/){
		#print STDERR "$5\n";
		#print "$1 $2 $3 $4 $5 $6\n" and die();			
		if($Protein_exons{$Protein_map_ID{$6}}){
			#protein has exon info already, add this one to the list
			$Protein_exons{$Protein_map_ID{$6}} .= "\t$1 $2 $3 $4";
		}else{
			#protein has no exon info, create this entry as the first
			$Protein_exons{$Protein_map_ID{$6}} = "$1 $2 $3 $4";
		}
	}
	##parse for Maker format
	## in this block $1 = CDS_start, $2=CDS_end, $3=strand, $4 = phase, $5= Protein_ID
	if($Maker_flag && m/maker\tCDS\t([0-9]+)\t([0-9]+)\t.*\t([+-])\t([012])\tID=Rv[ei][sn][0-9]{3}[a-z]?-?[0-9]?\.([0-9]+)-RA/){
		#print STDERR "$5\n" and die();
		if($Protein_exons{$5}){
			#protein has exon info already, add this one to the list
			$Protein_exons{$5} .= "\t$1 $2 $3 $4";
			#if($5 == 13783){print STDERR "$Protein_exons{$5}\n";}
			
		}else{
			#protein has no exon info, create this entry as the first
			$Protein_exons{$5} = "$1 $2 $3 $4";
			if($5 == 13783){print STDERR "$Protein_exons{$5}\n";}
		}
	}

	
	#if we are dealing with the start of a new protein line, break it down to the protein header and update the global variables.
	if($Augustus_flag && m/^# start/){
		$Protein_count++;
		#get the protein header and put it in @Protein_holder
		@Protein_holder=split(" ", trim($_));
		@Protein_holder=split("_" , $Protein_holder[3]);
		$Temp_contig=$Protein_holder[1]; #get the contig name
		$Temp_protein=substr($Protein_holder[5], (rindex($Protein_holder[5], ".") + 1 )); #get the protein name
		#initialize the hash bin for this protein in %Protein_SNPcount
		$Protein_SNPcount{$Temp_protein}=0; 
		$next_line=<PROT_FILE>;
		chomp($next_line);
		@Protein_current=split("\t", $next_line); #get the next line that contains protein information
		#set the hash bin for this protein in %Protein_length
		$Protein_length{$Temp_protein}=($Protein_current[4] - $Protein_current[3]);
		$Total_protein+=$Protein_current[4] - $Protein_current[3];
		#set the protein string in the %Contig_proteins hash to contain the appropriate information
		if($Contig_proteins{$Temp_contig}){#if there is an entry for the current contig
			$Contig_proteins{$Temp_contig} .=  "\t$Temp_protein $Protein_current[3] $Protein_current[4]";
		}else{#if there is not an entry for the current contig
			$Contig_w_protein++;
			$Contig_proteins{$Temp_contig} =  "$Temp_protein $Protein_current[3] $Protein_current[4]";
		}
	}
}#end while

$Total_intergene= $Total_intergene-$Total_protein;

print "# of contigs with predicted proteins: $Contig_w_protein\n";
print "# of proteins: $Protein_count\n";
print "Total number of contigs: $Contig_count\n";
print "Total number of nucleotides in gene models: $Total_protein\n";
print "Total number of nucleotides in intergenic regions: $Total_intergene\n";

##############begin SNP processing algorithm
$Temp_contig="";
$Last_contig="";
$Current_contig="";
@Protein_holder= ();
@Protein_current= ();

while(<SNP_FILE>){
	
	chomp;
	if(m/^Chrom/){ next;}	
	@SNP_holder = split("\t", trim($_));
	#this is a test to determine how many SNPs would be eliminated if we use the number of SNPs
	#predicted as a the denominator in bonferroni correction (ie, 69356 SNPs found... .0001/69356
	#(ie, 483084 SNPs found in Rvin... .0001/483084= 2e-10 for Rvin
	#(ie, 475074 SNPs found in Rves... .0001/475074= 2.1e-10 for Rves
	#if($SNP_holder[11] > 0.0000000002){next;}
	#if($SNP_holder[11] > 0.00000000021){next;}

	@Contig_holder = split("_", $SNP_holder[0]);
	$Current_contig = $Contig_holder[1];

	#increment the global and Contig SNP counts
	$Contig_SNPcount{$Current_contig}++;
	$SNP_count++;
	$Last_contig=$Temp_contig;
	$Temp_contig=$Current_contig;
	#check to see if we are looking at SNPs from a new contig, or the last contig we looked at
	if(($Temp_contig ne $Last_contig) && exists($Contig_proteins{$Current_contig})){
		#we are looking at a new contig! get the proteins list for that contig
		@Protein_holder=split("\t", $Contig_proteins{$Current_contig});

	}
	#set the $Last_contig examined to be the $Current_contig we are examining
	$Last_contig=$Current_contig;
	
	#first off, before we do anything with proteins, check to see if this contig even has proteins 
	#If there are no proteins on this contig, just go onto the next snp because the SNP is known to be intergenic
	#while you are at it, reset the Protein_holder array because this contig has no proteins
	if(!exists($Contig_proteins{$Current_contig})){
		#there are no proteins on this contig, the SNP is intergenic, reset the protein holder and proceed
		@Protein_holder=();
		next;
	}	

	## before beginning Protein processing, we need to empty @Protein_current if the protein we were previously examining is not 
	## on the current contig
	if(@Protein_current){
		#### if the current protein being examined is not on the current contig, then
		#### set the current protein array (@Protein_current) to empty
		if(!protein_on_contig($Protein_current[0], $Current_contig)){
			@Protein_current=();
		}
	}
	
	####Are we currently examining a protein? if so keep looking to see if the SNP falls within its range
	if(@Protein_current){
		#check to see if the SNP position is within the current protein
		if(($SNP_holder[1] >= $Protein_current[1]) && ($SNP_holder[1] <= $Protein_current[2])){
			$Protein_SNPcount{$Protein_current[0]}++;
			$SNP_count_protein++;
			#check to see if the SNP is exonic or intronic and if exonic, determine the synonymy of the SNP
			## This is performed with the SNP_status() subroutine
			SNP_status();
			## we have gotten to the end of the gene model region and not found any Exon into which the SNP falls,
			## go onto the next SNP
			next;
		}## end if(in gene_model region)
		#if the SNP position is beyond the end of the protein, we can stop looking at this protein
		if($SNP_holder[1] > $Protein_current[2]){
			#### set the current protein array (@Protein_current) to empty
			@Protein_current=();
		}		
	}#end if(@Protein_current)

	######if, in our current position, we are not currently examining a protein, get the  next protein
	if(@Protein_holder){
		
		$Temp_protein = shift(@Protein_holder);
		@Protein_current = split(" ", $Temp_protein);
	}else{
		#there are no proteins to process, go on to the next SNP line
		next;
	}
	
	#check to see if the SNP position is within the current protein
	if(($SNP_holder[1] >= $Protein_current[1]) && ($SNP_holder[1] <= $Protein_current[2])){
		$Protein_SNPcount{$Protein_current[0]}++;
		$SNP_count_protein++;
		#check to see if the SNP is exonic or intronic and if exonic, determine the synonymy of the SNP
		## This is performed with the SNP_status() subroutine
		SNP_status();
		## we have gotten to the end of the gene model region and not found any Exon into which the SNP falls,
		## go onto the next SNP
		next;
	}
	#if the SNP position is less than the start of the current protein, get the next protein
	while(($SNP_holder[1] < $Protein_current[1]) && @Protein_holder){
		$Temp_protein=shift(@Protein_holder);
		@Protein_current = split(" ", $Temp_protein);
	}
	if($SNP_holder[1] <= $Protein_current[2]){
		$Protein_SNPcount{$Protein_current[0]}++;
		$SNP_count_protein++;
		#check to see if the SNP is exonic or intronic and if exonic, determine the synonymy of the SNP
		## This is performed with the SNP_status() subroutine
		SNP_status();
		## we have gotten to the end of the gene model region and not found any Exon into which the SNP falls,
		## proceed to the the next SNP (automatic since we are at the end of this code block)
	}
}#end SNP while

print STDERR "A total of $SNP_count SNPs were identified with\n";
print STDERR ($SNP_count-$SNP_count_protein) . " intergenic SNPs and ". $SNP_count_protein . " SNPs in gene models\n";
print STDERR "Of the SNPs in gene models $SNP_count_exonic fall within coding sequences (exons)\n";
print STDERR "with " . ($SNP_count_exonic-$SNP_count_nonsyn). " synonymous SNPs and $SNP_count_nonsyn nonsynonymous SNPs\n";

#####now calculate the normalized values for Contigs  and print out the top number up to the cutoff
#normalize the contig values
while((my $contig, my $length) = each(%Contig_length)) {
	$Contig_norms{$contig}= ($Contig_SNPcount{$contig}/$length);		
}
#remove all of the zero values from the contig length array
foreach my $contig (keys %Contig_norms){
	if($Contig_norms{$contig} == 0) {delete $Contig_norms{$contig}};
}
#$Contig_count=1;
$Temp_contig= basename($snp_file) . ".sorted_contigs.snp";
open(CONTIG_OUT, ">", $Temp_contig) or die("could not open SNP Contig ouput file $Temp_contig: $!\n");

#sort the contig length array and print all entries to an output file
foreach my $contig (sort {$Contig_norms{$b} <=> $Contig_norms{$a} }
           keys %Contig_norms)
{
    #if($Contig_count > $cutoff){last;}
    print CONTIG_OUT "$contig $Contig_SNPcount{$contig} $Contig_length{$contig} $Contig_norms{$contig}\n";
    #$Contig_count++;
}

#####now calculate the normalized values for Proteins and print out the top number up to the cutoff
#normalize the contig values
while((my $protein, my $length) = each(%Protein_length)) {
	$Protein_norms{$protein}= ($Protein_SNPcount{$protein}/$length);		
}
#remove all of the zero values from the contig length array
foreach my $protein (keys %Protein_norms){
	if($Protein_norms{$protein} == 0) {delete $Protein_norms{$protein}};
}
#$Contig_count=1;
$Temp_protein= basename($snp_file) . ".sorted_proteins.snp";
open(PROTEIN_OUT, ">", $Temp_protein) or die("could not open SNP protein ouput file $Temp_protein: $!\n");

#sort the contig length array and print all entries to an output file
foreach my $protein (sort {$Protein_norms{$b} <=> $Protein_norms{$a} }
           keys %Protein_norms)
{
    #if($Contig_count > $cutoff){last;}
    print PROTEIN_OUT "$protein $Protein_SNPcount{$protein} $Protein_length{$protein} $Protein_norms{$protein}\n";
    #$Contig_count++;
}

close(CONTIG_OUT);
close(PROTEIN_OUT);
close(PROT_FILE);
close(SNP_FILE);

#################Begin PERL subroutine definitions#######################################
##########################################################################################3

## This subroutine uses global variables to determine the position (intronic or exonic) and synonymy if SNP is exonic
sub SNP_status(){

	@Exon_holder=split("\t", $Protein_exons{$Protein_current[0]});
	#print STDERR "We are dying on protein $Protein_current[0] and contig $Current_contig\n" and die();
	#print STDERR "The exon holder array holds these values, and then we die... : @Exon_holder \n" and die();
	while(@Exon_holder){
		@Exon_current=split(" ",trim(shift(@Exon_holder)));
		if(($SNP_holder[1] >= $Exon_current[0]) && ($SNP_holder[1] <= $Exon_current[1])){
			#SNP is exonic! check to see if it is synonymous or non-synonymous and break the loop
			$SNP_count_exonic++;
			#grab just the exon
			$active_seq=substr($Contig_sequence{$Current_contig}, ($Exon_current[0] - 1), ($Exon_current[1] - $Exon_current[0]+1));
			#set a variable to hold the SNP_position relative to the start of the exon
			#this value is 0 based
			$SNP_pos=$SNP_holder[1]-$Exon_current[0];				
			#is the protein on the negative strand? if so, reverse complement the sequence
			#and transform the $SNP_pos to start from the beginning of the negative strand
			#keep this value 0 based			
			if($Exon_current[2] eq "-"){
				$active_seq=reverse_complement($active_seq);
				$SNP_pos=($Exon_current[1]-$Exon_current[0]+1)-($SNP_pos+1);
				$Reverse_flag=1;
			}else{
				$Reverse_flag=0;
			}
			#OK, even though the SNP is in the coding sequence, it might be placed 
			#outside of the actually coding area (if it is less than the phase).
			#if this is the case, it is not a true exonic SNP, skip it (and keep the
			#program from choking) by exiting the loop and looking for the next SNP
			if($SNP_pos < $Exon_current[3]){last;}					

			$Nuc_match= substr($active_seq, $SNP_pos, 1);
			$Nuc_ref=$SNP_holder[2];
			if($Reverse_flag){$Nuc_ref=reverse_complement($Nuc_ref);}
	
			#now get the codon that the SNP is in, and see if it is changed by the SNP
			#get the position in codon (zero based) ie, 0=1st position
			$SNP_posINcodon= ($SNP_pos - $Exon_current[3])%3;
			$Codon_lowerbound = $SNP_pos - $SNP_posINcodon;
			$Codon_old = substr($active_seq,$Codon_lowerbound,3);
			$Codon_new = $Codon_old;
			$SNP_value = $SNP_holder[18];
			if($Reverse_flag){$SNP_value=reverse_complement($SNP_value);}
			substr($Codon_new, $SNP_posINcodon, 1, $SNP_value);
			if(!acid_test($Codon_old, $Codon_new)){$SNP_count_nonsyn++}
			
			## we have located the snp position and determined its exonic status, break the loop
			last;
		}## end if(inexon)
	}#end exonic SNP Loop
}#end subroutine SNP_status


## this subroutine takes a gene ID and a contig ID as arguement
## returns true if the gene is found on the current contig
## invoked as such protein_on_contig(geneID, contigID)
sub protein_on_contig(@){
	my $return_value=0;
	my @temp_proteins;
	my $test_protein;
	my @protein_array;
	if(exists($Contig_proteins{$_[1]})){
		@temp_proteins=split("\t", $Contig_proteins{$_[1]});
		while(@temp_proteins){
			$test_protein=shift(@temp_proteins);
			@protein_array=split(" ", $test_protein );
			if($protein_array[0] eq $_[0]){$return_value=1;}
		}
	}
	return $return_value;
}#end subroutine protein_on_contig()


#subroutine that will return true if the SNP is synonymous, false otherwise
#takes two codons as arguement and basically runs a switch statement
#invoked as follows acid_test($reference_codon_string, $SNP_codon_string) 
sub acid_test(@) {
	my $reference_AA;
	my $SNP_AA;

	switch($_[0]){
		case "TTT"	{$reference_AA="F"}
		case "TTC"	{$reference_AA="F"}		
		case "TTA"	{$reference_AA="L"}
		case "TTG"	{$reference_AA="L"}
		case "CTT"	{$reference_AA="L"}
		case "CTC"	{$reference_AA="L"}
		case "CTA"	{$reference_AA="L"}
		case "CTG"	{$reference_AA="L"}
		case "ATT"	{$reference_AA="I"}
		case "ATC"	{$reference_AA="I"}
		case "ATA"	{$reference_AA="I"}
		case "ATG"	{$reference_AA="M"}
		case "GTT"	{$reference_AA="V"}
		case "GTC"	{$reference_AA="V"}
		case "GTA"	{$reference_AA="V"}
		case "GTG"	{$reference_AA="V"}
		case "TCT"	{$reference_AA="S"}
		case "TCC"	{$reference_AA="S"}
		case "TCA"	{$reference_AA="S"}
		case "TCG"	{$reference_AA="S"}
		case "CCT"	{$reference_AA="P"}
		case "CCC"	{$reference_AA="P"}
		case "CCA"	{$reference_AA="P"}
		case "CCG"	{$reference_AA="P"}
		case "ACT"	{$reference_AA="T"}
		case "ACC"	{$reference_AA="T"}
		case "ACA"	{$reference_AA="T"}
		case "ACG"	{$reference_AA="T"}
		case "GCT"	{$reference_AA="A"}
		case "GCC"	{$reference_AA="A"}
		case "GCA"	{$reference_AA="A"}
		case "GCG"	{$reference_AA="A"}
		case "TAT"	{$reference_AA="Y"}
		case "TAC"	{$reference_AA="Y"}
		case "TAA"	{$reference_AA="*"}
		case "TAG"	{$reference_AA="*"}
		case "CAT"	{$reference_AA="H"}
		case "CAC"	{$reference_AA="H"}
		case "CAA"	{$reference_AA="Q"}
		case "CAG"	{$reference_AA="Q"}
		case "AAT"	{$reference_AA="N"}
		case "AAC"	{$reference_AA="N"}
		case "AAA"	{$reference_AA="K"}
		case "AAG"	{$reference_AA="K"}
		case "GAT"	{$reference_AA="D"}
		case "GAC"	{$reference_AA="D"}
		case "GAA"	{$reference_AA="E"}
		case "GAG"	{$reference_AA="E"}
		case "TGT"	{$reference_AA="C"}
		case "TGC"	{$reference_AA="C"}
		case "TGA"	{$reference_AA="*"}
		case "TGG"	{$reference_AA="W"}
		case "CGT"	{$reference_AA="R"}
		case "CGC"	{$reference_AA="R"}
		case "CGA"	{$reference_AA="R"}
		case "CGG"	{$reference_AA="R"}
		case "AGT"	{$reference_AA="S"}
		case "AGC"	{$reference_AA="S"}
		case "AGA"	{$reference_AA="R"}
		case "AGG"	{$reference_AA="R"}
		case "GGT"	{$reference_AA="G"}
		case "GGC"	{$reference_AA="G"}
		case "GGA"	{$reference_AA="G"}
		case "GGG"	{$reference_AA="G"}
		else		{return 1}
	}#end of $reference_AA switch

	switch($_[1]){
		case "TTT"	{$SNP_AA="F"}
		case "TTC"	{$SNP_AA="F"}		
		case "TTA"	{$SNP_AA="L"}
		case "TTG"	{$SNP_AA="L"}
		case "CTT"	{$SNP_AA="L"}
		case "CTC"	{$SNP_AA="L"}
		case "CTA"	{$SNP_AA="L"}
		case "CTG"	{$SNP_AA="L"}
		case "ATT"	{$SNP_AA="I"}
		case "ATC"	{$SNP_AA="I"}
		case "ATA"	{$SNP_AA="I"}
		case "ATG"	{$SNP_AA="M"}
		case "GTT"	{$SNP_AA="V"}
		case "GTC"	{$SNP_AA="V"}
		case "GTA"	{$SNP_AA="V"}
		case "GTG"	{$SNP_AA="V"}
		case "TCT"	{$SNP_AA="S"}
		case "TCC"	{$SNP_AA="S"}
		case "TCA"	{$SNP_AA="S"}
		case "TCG"	{$SNP_AA="S"}
		case "CCT"	{$SNP_AA="P"}
		case "CCC"	{$SNP_AA="P"}
		case "CCA"	{$SNP_AA="P"}
		case "CCG"	{$SNP_AA="P"}
		case "ACT"	{$SNP_AA="T"}
		case "ACC"	{$SNP_AA="T"}
		case "ACA"	{$SNP_AA="T"}
		case "ACG"	{$SNP_AA="T"}
		case "GCT"	{$SNP_AA="A"}
		case "GCC"	{$SNP_AA="A"}
		case "GCA"	{$SNP_AA="A"}
		case "GCG"	{$SNP_AA="A"}
		case "TAT"	{$SNP_AA="Y"}
		case "TAC"	{$SNP_AA="Y"}
		case "TAA"	{$SNP_AA="*"}
		case "TAG"	{$SNP_AA="*"}
		case "CAT"	{$SNP_AA="H"}
		case "CAC"	{$SNP_AA="H"}
		case "CAA"	{$SNP_AA="Q"}
		case "CAG"	{$SNP_AA="Q"}
		case "AAT"	{$SNP_AA="N"}
		case "AAC"	{$SNP_AA="N"}
		case "AAA"	{$SNP_AA="K"}
		case "AAG"	{$SNP_AA="K"}
		case "GAT"	{$SNP_AA="D"}
		case "GAC"	{$SNP_AA="D"}
		case "GAA"	{$SNP_AA="E"}
		case "GAG"	{$SNP_AA="E"}
		case "TGT"	{$SNP_AA="C"}
		case "TGC"	{$SNP_AA="C"}
		case "TGA"	{$SNP_AA="*"}
		case "TGG"	{$SNP_AA="W"}
		case "CGT"	{$SNP_AA="R"}
		case "CGC"	{$SNP_AA="R"}
		case "CGA"	{$SNP_AA="R"}
		case "CGG"	{$SNP_AA="R"}
		case "AGT"	{$SNP_AA="S"}
		case "AGC"	{$SNP_AA="S"}
		case "AGA"	{$SNP_AA="R"}
		case "AGG"	{$SNP_AA="R"}
		case "GGT"	{$SNP_AA="G"}
		case "GGC"	{$SNP_AA="G"}
		case "GGA"	{$SNP_AA="G"}
		case "GGG"	{$SNP_AA="G"}
		else		{return 1}
	}#END SNP_AA switch

	($reference_AA eq $SNP_AA)
}#end of acid_test() subroutine

#subroutine to reverse complement a string of DNA sequence
sub reverse_complement($) {
        my $dna = shift;

	# reverse the DNA sequence
        my $revcomp = reverse($dna);

	# complement the reversed DNA sequence
        $revcomp =~ tr/NACGTacgt/NTGCAtgca/;
        return $revcomp;
}

# Perl trim function to remove whitespace from the start and end of the string
sub trim($)
{
	my $string = shift;
	$string =~ s/^\s+//;
	$string =~ s/\s+$//;
	return $string;
}

# PERL usage function for this program, SNP_density_calc.pl
sub usage
{
	print STDERR << "EOF";

	Name $prg - Calculates the density and synonymy/non-synonymy of SNPs at the 
			level of protein and contig.

	usage: 	$prg [-c cutoff] (-a || -m || -j) -v VarScanSNPinputfile.snp Proteins.gff3 Contigs.fasta

	-h	      :	print this help message
	-a	      :	specify augustus format in .gff3 file
	-m	      :	specify maker format in .gff3 file
	-j	      : specify jgi format in the .gff3 file
	-v input      :	SNP input file is in Varscan format, sets inputfile
	-c cutoff     :	sets the cutoff value (the number of 
			significant proteins, contigs, 
			frames to report) (default = 10)

	ex: $prg -v Varscan.snp augustus_predictions.gff3 contigs.fa

EOF
	exit;

}
