# Supplementary material for: Comparative Genomics of the Ectomycorrhizal Sister Species Rhizopogon vinicolor and Rhizopogon vesiculosus (Basidiomycota: Boletales) Reveals a Divergence of the Mating Type B Locus
Source: G3 (Bethesda). 2017 Apr 20;7(6):1775–89. doi: 10.1534/g3.117.039396 (PMC5473757; doi:10.1534/g3.117.039396)
Supplement: Supplementary file 7 [file 1775FileS7.xls]

## Sheet: A-locus
Rhizopogon vesiculosus
	Contig number		7540	6468	16281	78774	27510	23072	3246
	Contig orientation		standard	reverse complement	reverse complement	standard	standard	reverse complement	reverse complement
Contig 7540	A locus region	Length 106414
Species	Maker protein id	Start	End	Strand	Homologue Name for ChromoMapper	Putative function
R. vesiculosus	1421	4	782	-1	RIBOc	Ribonuclease III C terminal domain
R. vesiculosus	1422	964	5589	1	POM152	nuclear membrane transport
R. vesiculosus	1423	5669	9541	-1	RVUP1	inorganic diphosphatase
R. vesiculosus	1424	9763	11957	1	RVUP2	unknown
R. vesiculosus	1425	11944	13168	-1	CDUP3	rRNA processing
R. vesiculosus	1426	13298	13946	1	TRTHY	Transthyretin (preambulin)
R. vesiculosus	1427	14119	15047	-1	UBC12	proteasome-mediated degradation
R. vesiculosus	1428	15404	16779	1	CDUP1	isopenicillin N synthase and related dioxygenases
R. vesiculosus	1429	17432	17961	-1	RVUP3	unknown
R. vesiculosus	1430	20470	22894	-1	PAB1	Amino acid/vitamine metabolism
R. vesiculosus	1431	23047	26486	1	RVUP4	unknown
R. vesiculosus	1432	26467	27426	-1	RVUP5	Deoxycytidine monophosphate deaminase
R. vesiculosus	1433	28525	29524	-1	RVUP6	RNase P subunit Pop3
R. vesiculosus	1434	29798	31771	1	RVUP7	amidase
R. vesiculosus	1435	32733	33934	1	NAT_SF	N-Acyltransferase superfamily
R. vesiculosus	1436	34134	38379	-1	RVUP8	F-box containing, dehydratase
R. vesiculosus	1437	39133	40700	-1	GDPF (pleurotus)	GDP-fucose transporter, sugar transport
R. vesiculosus	1438	41019	42885	1	O-FucT_like	GDP-fucose protein O-fucosyltransferase
R. vesiculosus	1439	43127	44606	-1	KPAR (pleurotus)	Thiamine/coenzyme A synthesis
R. vesiculosus	1440	44714	46519	1	RVUP9	D-xylose reductase
R. vesiculosus	1441	46660	49208	1	RVUP10	unknown
R. vesiculosus	1442	50247	52332	1	RVUP11	unknown
R. vesiculosus	1443	52599	53595	1	RVUP12	unknown
R. vesiculosus	1444	54339	55461	1	RVUP13	unknown
R. vesiculosus	1445	55757	59086	-1	WD40	very significant hits, but all hypothetical
R. vesiculosus	1446	59494	60593	-1	RVUP14	nucleotide adenylyl transferase
R. vesiculosus	1447	63376	65575	-1	AdoMet_MTases	S-adenosylmethionine-dependent methyltransferases
R. vesiculosus	1448	66209	67759	-1	Ndh	NADH dehydrogenase, FAD-containing subunit, Energy production and conversion
R. vesiculosus	1449	68295	70478	1	RVUP16	GTPase
R. vesiculosus	1450	70945	72148	1	RVUP17	unknown
R. vesiculosus	1451	72517	74110	-1	RVUP18	unknown
R. vesiculosus	1452	76449	77111	-1	RVUP19	unknown
R. vesiculosus	1453	77212	82067	1	CDUP5	unknown
R. vesiculosus	1454	82629	86343	1	GLYDH	glycine dehydrogenase
R. vesiculosus	1455	86516	88946	-1	CDUP7, PDUPA1	unknown
R. vesiculosus	1456	89027	89594	1	SEC61	Intercellular trafficking and secretion
R. vesiculosus	1457	89708	90918	-1	RVIUP02	acetyltransferase
R. vesiculosus	1458	91663	94950	-1	CDUP8, PDUPA2	unknown
R. vesiculosus	1459	95704	96593	-1	RVIUP03	unknown
R. vesiculosus	1460	96829	97529	1	CPSASE	Carbomoyl phosphate synthetase, large subunit, ATP binding
R. vesiculosus	1461	97691	99776	1	RVIUP04	Unknown
R. vesiculosus	1462	100255	102728	1	MIP	Mitochondrial intermediate peptidase
R. vesiculosus	1463	103076	105103	-1	RVA1	mating-type homeodomain protein
R. vesiculosus	1464	105305	106316	1	RVA2	mating-type homeodomain protein
Contig 6468	A locus region	Length 21191		reverse complement contig for alignment
Species	Maker protein id	Start	End	Strand	Homologue Name for ChromoMapper	Putative function
R. vesiculosus	8420	1290	1721	-1	RVIUP05	unknown
R. vesiculosus	8421	3469	4189	1	RVUP64	unknown
R. vesiculosus	8422	5955	7041	1	MAD2	possible mitotic spindle assembly checkpoint protein
R. vesiculosus	8423	7190	9098	-1	SNX4	intercellular trafficking and secretion
R. vesiculosus	8424	9148	11475	1	CDUP12	putative mannosyltransferase
R. vesiculosus	8425	11861	14926	1	GLGEN	glycogenin (glycosyltransferase)
R. vesiculosus	8426	15316	16144	-1	RVUP20	unknown
R. vesiculosus	8427	16387	17140	1	SMRT	Nuclear receptor coregulator SMRT/SMRTER, contains Myb-like domains
R. vesiculosus	8428	19030	20066	1	beta-FG	beta-flanking protein
R. vesiculosus	8429	20760	21140	-1	RVUP21	RVUP21 is the second half of RVA2, mating-type homeodomain protein
Contig 16281	A locus region	Length 71582		reverse complement contig for alignment
Species	Maker protein id	Start	End	Strand	Homologue Name for ChromoMapper	Putative function
R. vesiculosus	2698	312	3722	1	RVUP22	unknown
R. vesiculosus	2699	5034	8674	-1	PAT1	RNA binding and recognition
R. vesiculosus	2700	9677	10564	1	RPB6	unknown
R. vesiculosus	2701	10753	12452	-1	SIR2	meiotic chromosome migration
R. vesiculosus	2702	12731	13875	-1	RIBO_T2	Rad51 DNA repair protein, trascription factor NusA, alpha-helical
R. vesiculosus	2703	14437	16479	-1	RAD51	unknown
R. vesiculosus	2704	18680	20320	1	LbPR_A7	cleave bonds in peptides at acidic pH
R. vesiculosus	2705	20957	22485	-1	RVUP23	unknown
R. vesiculosus	2706	23219	24335	-1	CDUP13	possible fructosamine-3-kinase
R. vesiculosus	2707	24412	28112	-1	PDUPA3, YPL109	unusual protein kinase
R. vesiculosus	2708	29341	30502	1	RVUIP16	unknown
R. vesiculosus	2709	30490	34435	-1	QDR1	carbohydrate transport and metabolism
R. vesiculosus	2710	34365	35500	1	RVUP24	unknown
R. vesiculosus	2711	36364	38682	1	RVUP25	unknown
R. vesiculosus	2712	42096	43233	1	BLAC1 , BLAC2	Metallo-beta-lactamase
R. vesiculosus	2713	43851	47940	-1	LWEQ	Phospholipid and actin binding
R. vesiculosus	2714	49876	50103	-1	SLA2, SMC	Chromosome segregation ATPases
R. vesiculosus	2715	52283	53278	-1	RVUP66	unknown
R. vesiculosus	2716	53223	55971	1	SURF1	mitochondrial respiration protein, subunit of Cytochrome C oxidase
R. vesiculosus	2717	57615	60839	1	RVUP26	good matches to membrane protein
R. vesiculosus	2718	63073	64892	-1	RVUP27	unknown
R. vesiculosus	2719	64987	71074	1	RPB2	RNA Polymerase II, second largest subunit
Contig 78774	A locus region	Length 61783
Species	Maker protein id	Start	End	Strand	Homologue Name for ChromoMapper	Putative function
R. vesiculosus	3448	1068	3450	-1	RVUP50	beta-1,6-N-acetylglucosaminyltransferase, contains WSC domain
R. vesiculosus	3449	4177	5153	-1	MRP	Predicted ATPase, nucleotide-binding
R. vesiculosus	3450	5739	7071	-1	RVUP51	NAD(P)-binding
R. vesiculosus	3451	7476	9193	-1	RVIUP17	unknown
R. vesiculosus	3452	10232	14216	-1	CS2	Chitin synthase/hyaluronan synthase (glycosyltransferases), Chitin Synthase 2
R. vesiculosus	3453	16207	18852	1	CK1	Casein kinase (serine/threonine/tyrosine protein kinase)
R. vesiculosus	3454	21388	23003	-1	SerRS	Seryl-tRNA synthetase
R. vesiculosus	3455	23102	24552	1	RFC2	Replication factor C, subunit RFC2
R. vesiculosus	3456	24754	31692	1	SKI2	Cytoplasmic exosomal RNA helicase SKI2, DEAD-box superfamily
R. vesiculosus	3457	32207	33379	-1	TPRXL	RNA polymerase II, large subunit
R. vesiculosus	3458	34728	36063	-1	RVUP52	unknown
R. vesiculosus	3459	36168	37553	1	RVUP53	MADS box transcription factor
R. vesiculosus	3460	38301	40646	-1	RVUP54	unknown
R. vesiculosus	3461	44423	45365	1	RVIUP18	unknown
R. vesiculosus	3462	45753	49000	1	RVUP55	Uncharacterized conserved protein TEX2, contains PH domain
R. vesiculosus	3463	49884	53491	1	RVUP56	RNA polymerase II, large subunit
R. vesiculosus	3464	53711	56066	-1	RVUP61	unknown
R. vesiculosus	3465	56218	56924	-1	RVUP61	unknown
R. vesiculosus	3466	58077	59017	-1	RVUP67	unknown
R. vesiculosus	3467	60824	61787	-1	RVUP57	unknown
Contig 27510	A locus region	Length 27192
Species	Maker protein id	Start	End	Strand	Homologue Name for ChromoMapper	Putative function
R. vesiculosus	7604	3621	4057	1	DS_RBD	DsRNA-binding domain-like
R. vesiculosus	7605	5033	7321	1	DS_RBD	DsRNA-binding domain-like
R. vesiculosus	7606	7554	7930	1	RVUP68	unknown
R. vesiculosus	7607	8206	10271	-1	RVUP58	Spindle pole body protein - Sad1p
R. vesiculosus	7608	10386	12744	1	RVUP59	Mitochondrial/chloroplast ribosome small subunit component
R. vesiculosus	7609	13011	14145	-1	RVUP60	50S ribosomal protein L1
R. vesiculosus	7610	14204	14952	1	RVUP73	Mitochondrial ribosomal protein L28
R. vesiculosus	7611	16752	17167	-1	PHD2	Zinc finger, FYVE/PHD-type
R. vesiculosus	7612	21032	21742	1	RVIUP19	unknown
R. vesiculosus	7613	21869	22659	-1	MYC1	COP9 signalosome, subunit CSN2
R. vesiculosus	7614	23320	25400	-1	PCI	Proteasome component region PCI
R. vesiculosus	7615	25819	26527	-1	RVIUP20	unknown
Contig 23072	A locus region	Length 48671		reverse complement contig for alignment
Species	Maker protein id	Start	End	Strand	Homologue Name for ChromoMapper	Putative function
R. vesiculosus	4775	739	1103	1	RVUP33	unknown
R. vesiculosus	4776	1396	3028	-1	RVUP34	unknown
R. vesiculosus	4777	3150	4651	1	RVUP35	unknown
R. vesiculosus	4778	5306	6130	-1	RVUP36	unknown
R. vesiculosus	4779	6559	8920	1	ISOLY	ISOLY
R. vesiculosus	4780	12215	13915	1	RVUP38	cytochrome p450
R. vesiculosus	4781	14427	17982	-1	RVUP39	unknown
R. vesiculosus	4782	19189	21409	1	RVUP40	unknown
R. vesiculosus	4783	25314	27891	1	RVUP41	unknown
R. vesiculosus	4784	28106	28838	1	RVUP42	unknown
R. vesiculosus	4785	28866	29576	-1	RVUP43	unknown
R. vesiculosus	4786	31623	39288	1	FAB1	unknown
R. vesiculosus	4787	39354	41286	-1	RVUP45	unknown
R. vesiculosus	4788	41545	47965	1	TAF2	unknown
Contig 3246	A locus region	Length 66437		reverse complement contig for alignment
Species	Maker protein id	Start	End	Strand	Homologue Name for ChromoMapper	Putative function
R. vesiculosus	3085	1084	3997	-1	RVUP28	Protein Mei2, essential for commitment to meiosis. Not the same RVUP28 as B-locus region
R. vesiculosus	3086	4311	5385	1	RAB5	GTPase Rab5/YPT51 and related small G protein superfamily GTPases
R. vesiculosus	3087	6351	7419	-1	RAS1	Ras1 guanine nucleotide exchange factor
R. vesiculosus	3088	8171	9381	1	IST1	Spindle pole body protein, Regulator of Vps4 activity in the MVB pathway
R. vesiculosus	3089	10944	12614	1	AdoMet2	methyltransfer
R. vesiculosus	3090	12884	14570	-1	RVUP29	Not the same RVUP29 as B-locus region. No good BLAST hits except to postia
R. vesiculosus	3091	15894	19268	1	SEC21	Intracellular trafficking and secretion
R. vesiculosus	3092	19438	21612	1	FUMBLE	coenzyme A biosynthesis, pantothenate kinase
R. vesiculosus	3093	22448	24640	1	HTF1	Homeodomain Transcription Factor protein, homeobox protein
R. vesiculosus	3094	25186	30413	-1	NTE1	Intracellular phospholipase B; Neuropathy target esterase homolog
R. vesiculosus	3095	30825	33530	1	SEC1	Vacuolar sorting protein VPS33/slp1
R. vesiculosus	3096	34151	34945	1	AMN1	Antagonist of mitotic exit network protein 1
R. vesiculosus	3097	35565	38587	1	LRR_1	Leucine rich repeat
R. vesiculosus	3098	38777	39894	-1	C1D	DNA-binding protein C1D involved in regulation of double-strand break repair
R. vesiculosus	3099	42422	42954	1	SF3b10	Splicing factor 3B subunit 10 (SF3b10)
R. vesiculosus	3100	44586	46973	1	AdoMet1	methyltransfer
R. vesiculosus	3101	47180	49181	-1	RVUP30	unknown
R. vesiculosus	3102	49696	51004	1	WLM	Fe2+/Zn2+ regulated transporter
R. vesiculosus	3103	51382	55800	-1	RAD5	Helicase-like transcription factor HLTF/DNA helicase RAD5, DEAD-box superfamily
R. vesiculosus	3104	55960	60639	1	TCP1-eta	T-complex protein 1, TCP-1 (CTT or eukaryotic type II) chaperonin family, eta subunit. Chaperonins are involved in productive folding of proteins
R. vesiculosus	3105	61569	61934	1	RVUP69	unknown
R. vesiculosus	3106	62506	62924	1	RVUP70	unknown
R. vesiculosus	3107	62998	63351	1	RVUP31	unknown
R. vesiculosus	3108	64929	65379	1	RVUP32	unknown
R. vesiculosus	3109	65802	66103	-1	RVUP71	unknown
Rhizopogon vinicolor
	Contig order/alignment R. vesiculosus			7540	6468	16281	16281	16281	78774	27510	23072	23072	3246
	Contig order/alignment R. vininicolor			24	24	393	306	31	31	31	275	781	43
	Contig orientation R. vinicolor			standard	standard	reverse complement	reverse complement	standard	standard	standard	standard	standard	reverse complement
Scaffold 24	A-locus region	Length 129772
Species	DOE-JGI protein id	Start	End	Strand	Homologue Name for ChromoMapper	Putative function
R. vinicolor	847415	1491	3006	-1	RIBOc	Ribonuclease III C terminal domain
R. vinicolor	241063	3074	7796	1	POM152	nuclear membrane transport
R. vinicolor	862576	7734	9214	-1	PPASE	Inorganic pyrophosphatase
R. vinicolor	789764	9424	11700	-1	RVUP1	inorganic diphosphatase
R. vinicolor	862577	11904	14092	1	RVUP2	unknown
R. vinicolor	862578	13931	15314	-1	CDUP3	rRNA processing
R. vinicolor	862579	15422	16202	1	TRTHY	Transthyretin (preambulin)
R. vinicolor	732385	16146	17184	-1	UBC12	proteasome-mediated degradation
R. vinicolor	766211	17483	19202	1	CDUP1	isopenicillin N synthase and related dioxygenases
R. vinicolor	241149	18974	20065	-1	RVUP3	unknown
R. vinicolor	789770	23066	25490	-1	PAB1	Amino acid/vitamine metabolism
R. vinicolor	862583	25644	29095	1	RVUP4	unknown
R. vinicolor	682108	29144	30564	-1	RVUP5	Deoxycytidine monophosphate deaminase
R. vinicolor	766216	30888	32215	-1	RVUP6	RNase P subunit Pop3
R. vinicolor	732402	32231	34431	1	RVUP7	amidase
R. vinicolor	847428	35333	36514	1	NAT_SF	N-Acyltransferase superfamily
R. vinicolor	682007	36713	38752	-1	RVUP8	F-box containing, dehydratase
R. vinicolor	682075	39020	40887	-1	RVIUP01	unknown
R. vinicolor	709389	41721	43313	-1	GDPF (pleurotus)	GDP-fucose transporter, sugar transport
R. vinicolor	766219	43580	45663	1	O-FucT_like	GDP-fucose protein O-fucosyltransferase
R. vinicolor	789780	45736	46977	-1	KPAR (pleurotus)	Thiamine/coenzyme A synthesis
R. vinicolor	847434	47284	49021	1	RVUP9	D-xylose reductase
R. vinicolor	732424	49236	51950	1	RVUP10	unknown
R. vinicolor	732428	52694	55084	1	RVUP11	unknown
R. vinicolor	847436	55211	56475	1	RVUP12	unknown
R. vinicolor	853573	56978	58208	1	RVUP13	unknown
R. vinicolor	732432	58227	61776	-1	WD40	very significant hits, but all hypothetical
R. vinicolor	847438	61802	63335	-1	RVUP14	nucleotide adenylyl transferase
R. vinicolor	766229	64404	66954	-1	AdoMet_MTases	S-adenosylmethionine-dependent methyltransferases
R. vinicolor	709416	67393	68798	-1	Ndh	NADH dehydrogenase, FAD-containing subunit, Energy production and conversion
R. vinicolor	682033	69351	71535	1	RVUP16	GTPase
R. vinicolor	862603	71896	73359	1	RVUP17	unknown
R. vinicolor	853579	73450	75551	-1	RVUP18	unknown
R. vinicolor	789791	77736	78180	-1	RVUP19	unknown
R. vinicolor	242475	78268	80487	1	CDUP5	a paralog of CDUP5
R. vinicolor	242438	80411	83335	1	CDUP5	unknown
R. vinicolor	732459	83406	87577	1	GLYDH	glycine dehydrogenase
R. vinicolor	709439	87507	90012	-1	CDUP7, PDUPA1	unknown
R. vinicolor	862608	90084	90760	1	SEC61	Intercellular trafficking and secretion
R. vinicolor	242581	90382	92517	-1	RVIUP02	acetyltransferase
R. vinicolor	789797	92710	95999	-1	CDUP8, PDUPA2	unknown
R. vinicolor	732473	96059	97514	-1	RVIUP03	unknown
R. vinicolor	242809	97729	98444	1	CPSASE	Carbomoyl phosphate synthetase, large subunit, ATP binding
R. vinicolor	709452	98324	100991	1	RVIUP04	Unknown
R. vinicolor	732482	101097	103647	1	MIP	Mitochondrial intermediate peptidase
R. vinicolor	242884	103796	106072	-1	RVA1	mating-type homeodomain protein
R. vinicolor	779514	106196	108049	1	RVA2	mating-type homeodomain protein
R. vinicolor	779515	108728	109661	-1	beta-FG	beta-flanking protein
R. vinicolor	682105	111466	112102	-1	SMRT	Nuclear receptor coregulator SMRT/SMRTER, contains Myb-like domains
R. vinicolor	732492	112546	113469	1	RVUP20	unknown
R. vinicolor	766244	113639	117053	-1	GLGEN	glycogenin (glycosyltransferase)
R. vinicolor	789806	117326	119647	-1	CDUP12	putative mannosyltransferase
R. vinicolor	862620	119682	121806	1	SNX4	intercellular trafficking and secretion
R. vinicolor	243541	121701	123042	-1	MAD2	possible mitotic spindle assembly checkpoint protein
R. vinicolor	796691	125721	127223	1	RVIUP05	unknown
R. vinicolor	243334	128992	129773	-1	ASP	unknown
Scaffold 393	A-locus region	Length 25897		reverse complement contig for alignment
Species	DOE-JGI protein id	Start	End	Strand	Homologue Name for ChromoMapper	Putative function
R. vinicolor	697258	19420	20444	-1	SURF1	mitochondrial respiration protein, subunit of Cytochrome C oxidase
R. vinicolor	697262	12922	15854	-1	RVUP26	pututative membrane protein
R. vinicolor	851343	8711	11039	1	RVUP27	unknown
R. vinicolor	697265	2888	6890	-1	RPB2	RNA Polymerase II, second largest subunit
Scaffold 306	A-locus region	Length 33786		reverse complement contig for alignment
Species	DOE-JGI protein id	Start	End	Strand	Homologue Name for ChromoMapper	Putative function
R. vinicolor	695399	7347	8842	1	LbPR_A7	cleave bonds in peptides at acidic pH
R. vinicolor	867673	9125	11339	-1	RVUP23	unknown
R. vinicolor	744567	11473	12792	-1	CDUP13	possible fructosamine-3-kinase
R. vinicolor	313488	13773	16838	-1	PDUPA3, YPL109	unusual protein kinase
R. vinicolor	772667	18138	19010	1	RVUIP16	unknown
R. vinicolor	744577	18936	20950	-1	QDR1	carbohydrate transport and metabolism
R. vinicolor	793476	22779	23688	1	RVUP24	unknown
R. vinicolor	784458	24711	27026	1	RVUP25	unknown
R. vinicolor	313850	27590	28968	1	BLAC1 , BLAC2	Metallo-beta-lactamase
R. vinicolor	313843	28970	33345	-1	LWEQ	unknown
scaffold_31	A-locus region	Length 119372
Species	DOE-JGI protein id	Start	End	Strand	Homologue Name for ChromoMapper	Putative function
R. vinicolor	316309	373	1893	1	RAD51	unknown
R. vinicolor	790004	3020	4165	1	RIBO_T2	unknown
R. vinicolor	316390	4364	6525	1	SIR2	meiotic chromosome migration
R. vinicolor	682838	6313	7014	-1	RPB6	unknown
R. vinicolor	316441	7827	12082	1	PAT1	RNA binding and recognition
R. vinicolor	316491	22174	24208	-1	RVUP22	unknown
R. vinicolor	766535	31412	33652	-1	RVUP50	beta-1,6-N-acetylglucosaminyltransferase, contains WSC domain
R. vinicolor	862865	33973	35334	-1	MRP	Predicted ATPase, nucleotide-binding
R. vinicolor	733177	35607	37179	-1	RVUP51	NAD(P)-binding
R. vinicolor	316721	37464	38577	-1	RVIUP17	unknown
R. vinicolor	682852	40331	43710	-1	CS2	Chitin synthase/hyaluronan synthase (glycosyltransferases), Chitin Synthase 2
R. vinicolor	682858	46719	47839	1	CK1	Casein kinase (serine/threonine/tyrosine protein kinase)
R. vinicolor	766538	50840	52965	-1	SerRS	Seryl-tRNA synthetase
R. vinicolor	682843	53023	54475	1	RFC2	Replication factor C, subunit RFC2
R. vinicolor	710170	54620	59687	1	SKI2	Cytoplasmic exosomal RNA helicase SKI2, DEAD-box superfamily
R. vinicolor	317031	61889	63587	-1	TPRXL	RNA polymerase II, large subunit
R. vinicolor	682825	64898	65761	-1	RVUP52	unknown
R. vinicolor	733200	66067	67794	1	RVUP53	MADS box transcription factor
R. vinicolor	766542	67828	70615	-1	RVUP54	unknown
R. vinicolor	796964	74336	75211	1	RVIUP18	unknown
R. vinicolor	862878	75411	78975	1	RVUP55	Uncharacterized conserved protein TEX2, contains PH domain
R. vinicolor	682824	81185	82758	1	RVUP56	RNA polymerase II, large subunit
R. vinicolor	790018	83443	86552	-1	RVUP61	unknown
R. vinicolor	682873	88397	89132	-1	RVUP57	unknown
R. vinicolor	682892	93470	93770	1	DS_RBD	DsRNA-binding domain-like
R. vinicolor	796970	94788	97079	1	DS_RBD	DsRNA-binding domain-like
R. vinicolor	766551	97784	100068	-1	RVUP58	Spindle pole body protein - Sad1p
R. vinicolor	710193	100081	102772	1	RVUP59	Mitochondrial/chloroplast ribosome small subunit component
R. vinicolor	766554	102555	104043	-1	RVUP60	50S ribosomal protein L1
R. vinicolor	733224	103937	104804	1	RVUP73	Mitochondrial ribosomal protein L28
R. vinicolor	853825	105662	107243	-1	PHD2	Zinc finger, FYVE/PHD-type
R. vinicolor	779774	110508	111048	1	RVIUP19	unknown
R. vinicolor	790023	111451	112387	-1	MYC1	COP9 signalosome, subunit CSN2
R. vinicolor	682831	112873	114836	-1	PCI	Proteasome component region PCI
R. vinicolor	796979	115284	115948	-1	RVIUP20	unknown
Scaffold 275	A-locus region	Length 36686
Species	DOE-JGI protein id	Start	End	Strand	Homologue Name for ChromoMapper	Putative function
R. vinicolor	279252	1	1657	1		poor gene model, not used
R. vinicolor	772208	1831	8511	-1	TAF2	unknown
R. vinicolor	743816	8566	10692	1	RVUP45	unknown
R. vinicolor	867357	10394	18266	-1	FAB1	unknown
R. vinicolor	279411	18721	19875	1	RVUP43	unknown
R. vinicolor	801785	19779	20187	-1	RVUP42	unknown
R. vinicolor	279548	20123	21435	-1	RVIUP22	unknown
R. vinicolor	694556	21798	22800	-1	RVUP41	unknown
R. vinicolor	279754	26117	26630	1	RVIUP21	unknown
R. vinicolor	694558	27834	28338	-1	RVUP40	unknown
R. vinicolor	772216	29980	34257	1	RVUP39	unknown
R. vinicolor	867363	34443	36620	-1	RVUP38	cytochrome p450
Scaffold 781	A-locus region	Length 10688
Species	DOE-JGI protein id	Start	End	Strand	Homologue Name for ChromoMapper	Putative function
R. vinicolor	670864	3	213	-1	RVUP34	unknown
R. vinicolor	749468	532	2106	1	RVUP35	no hits
R. vinicolor	573983	2527	3661	-1	RVUP36	unknown
R. vinicolor	776257	4040	6386	1	ISOLY	Isocitrate lyase
R. vinicolor	574041	8458	10235	1	TERSYN	Terpenoid Synthase
Scaffold 43	A-locus region	Length 105818		reverse complement contig for alignment
Species	DOE-JGI protein id	Start	End	Strand	Homologue Name for ChromoMapper	Putative function
R. vinicolor	407448	41639	44669	-1	RVUP28	Protein Mei2, essential for commitment to meiosis
R. vinicolor	797448	44919	45904	1	RAB5	GTPase Rab5/YPT51 and related small G protein superfamily GTPases
R. vinicolor	767079	46670	48363	-1	RAS1	Ras1 guanine nucleotide exchange factor
R. vinicolor	684084	48967	49951	1	IST1	Spindle pole body protein, Regulator of Vps4 activity in the MVB pathway
R. vinicolor	848007	51501	53317	1	AdoMet2	methyltransfer
R. vinicolor	767082	53250	55547	-1	RVUP29	no good hits except to postia
R. vinicolor	797453	56506	59804	1	SEC21	Intracellular trafficking and secretion
R. vinicolor	831466	60153	62120	1	FUMBLE	coenzyme A biosynthesis, pantothenate kinase
R. vinicolor	854204	62874	68551	1	HTF1	Homeodomain Transcription Factor protein, homeobox protein
R. vinicolor	407965	68536	74056	-1	NTE1	Intracellular phospholipase B; Neuropathy target esterase homolog
R. vinicolor	863348	74286	77233	1	SEC1	Vacuolar sorting protein VPS33/slp1
R. vinicolor	767087	77443	78532	1	AMN1	Antagonist of mitotic exit network protein 1
R. vinicolor	711326	78872	82202	1	LRR_1	Leucine rich repeat
R. vinicolor	684068	82228	83343	-1	C1D	DNA-binding protein C1D involved in regulation of double-strand break repair
R. vinicolor	408836	84200	85512	-1	RVIUP14	unknown
R. vinicolor	408783	85509	87445	-1	RVIUP15	unknown
R. vinicolor	734352	87297	88147	1	SF3b10	Splicing factor 3B subunit 10 (SF3b10)
R. vinicolor	797463	89534	91861	1	AdoMet1	methyltransfer
R. vinicolor	408449	91860	94499	-1	RVUP30	no hits
R. vinicolor	848015	94566	96216	1	WLM	Fe2+/Zn2+ regulated transporter
R. vinicolor	797466	96444	100861	-1	RAD5	Helicase-like transcription factor HLTF/DNA helicase RAD5, DEAD-box superfamily
R. vinicolor	684024	101066	103022	1	TCP1-eta	T-complex protein 1, TCP-1 (CTT or eukaryotic type II) chaperonin family, eta subunit. Chaperonins are involved in productive folding of proteins
R. vinicolor	684067	103477	105660	1	TCP1-eta	T-complex protein 1, TCP-1 (CTT or eukaryotic type II) chaperonin family, eta subunit. Chaperonins are involved in productive folding of proteins
Suillus luteus
	Scaffold number		1	199	14
	Scaffold orientation		reverse complement	standard	standard
scaffold 1	A-locus region	Length 1383335		reverse complement contig for alignment
Species	DOE-JGI protein id	Start	End	Strand	Homologue Name for ChromoMapper	Putative function
Su. luteus	796810	14893	18265	1	RVUP26	Sugar transporter, conserved site
Su. luteus	796811	18146	20272	-1	RVUP27	unknown
Su. luteus	796812	22161	26547	1	RPB2	RNA polymerase II, second largest subunit
Su. luteus	111473	26613	28305	1	MAD2	possible mitotic spindle assembly checkpoint protein
Su. luteus	796815	27889	30110	-1	SNX4	Membrane coat complex Retromer, subunit VPS5/SNX1, Sorting nexins, and related PX domain-containing proteins
Su. luteus	796816	29801	32538	1	CDUP12	putative mannosyltransferase
Su. luteus	796817	32529	36007	1	GLGEN	Glycosyl transferase, family 8 - glycogenin
Su. luteus	103372	37117	38041	1	SMRT	Nuclear receptor coregulator SMRT/SMRTER, contains Myb-like domains
Su. luteus	796819	38488	39787	1	beta-FG	beta-flanking protein
Su. luteus	32323	40323	41842	-1	RVA2	mating-type homeodomain protein
Su. luteus	796820	42118	44688	1	RVA1	mating-type homeodomain protein
Su. luteus	796821	44306	47070	-1	MIP	Metalloendopeptidase family - mitochondrial intermediate peptidase
Su. luteus	755948	51811	55524	1	CDUP8, PDUPA2	Vps51, Low density lipoprotein B-like protein
Su. luteus	796829	57978	58758	-1	SEC61	SEC61 complex gamma subunit, Preprotein translocase
Su. luteus	796830	58776	61282	1	CDUP7, PDUPA1	FOG: PPR repeat
Su. luteus	796831	61213	65319	-1	GLYDH	Glycine dehydrogenase (decarboxylating
Su. luteus	112191	67982	70321	-1	CDUP5	Armadillo-type fold
Su. luteus	796834	70407	71067	1	RVUP19	Ubiquitin-like protein
Su. luteus	112371	74464	76510	1	RVUP18	Uncharacterized conserved protein
Su. luteus	112320	76472	77950	-1	RVUP17	Calcium-binding EF-hand
Su. luteus	69273	78321	80497	-1	RVUP16	GTPase, Predicted GTP-binding protein MMR1
Su. luteus	796839	80964	82474	1	Ndh	Pyridine nucleotide-disulphide oxidoreductase, NAD-binding region, Monodehydroascorbate/ferredoxin reductase
Su. luteus	796841	82651	85201	1	AdoMet_Mtases	Methyltransferase type 11, von Willebrand factor and related coagulation proteins
Su. luteus	796842	85302	88918	1	WD40	WD40 repeat protein
Su. luteus	69743	90368	91320	-1	RVUP12	Homeobox protein, 1e-43 match to g1811
Su. luteus	7321	91635	93507	-1	RVUP11	unknown
Su. luteus	20034	94928	97357	-1	RVUP10	SWI-SNF chromatin-remodeling complex protein
Su. luteus	7323	97582	99144	-1	RVUP9	D-xylose reductase, aldo/keto reductase
Su. luteus	69825	99653	100894	1	KPAR (pleurotus)	Ketopantoate reductase ApbA/PanE
Su. luteus	796848	101124	103138	-1	O-FucT_like	Lipocalin
Su. luteus	796851	103348	105056	1	GDPF (pleurotus)	GDP-fucose transporter
Su. luteus	20039	108067	110106	1	RVUP8	F-box containing, dehydratase
Su. luteus	20040	110320	111449	-1	NAT_SF	GCN5-related N-acetyltransferase
Su. luteus	69826	112326	114132	-1	RVUP7	Amidase signature enzyme
Su. luteus	113352	115716	116950	1	RVUP5	dCMP deaminase, zinc binding
Su. luteus	796860	116935	120768	-1	RVUP4	Armadillo-type fold
Su. luteus	796861	120845	123549	1	PAB1	Glutamine amidotransferase, Para-aminobenzoate (PABA) synthase ABZ1
Su. luteus	796862	124953	127050	-1	CDUP1	isopenicillin N synthase and related dioxygenases
Su. luteus	796863	126929	128193	1	UBC12	Ubiquitin-protein ligase
Su. luteus	113464	128871	130214	1	CDUP3	Nucleolar protein NOP52/RRP1
Su. luteus	796866	130167	132577	-1	RVUP2	Uncharacterized conserved protein, contains TBC domain
Su. luteus	796867	132478	135187	1	RVUP1	Gamma-tubulin ring complex protein
Su. luteus	113714	136802	141571	-1	POM152	nuclear membrane transport
Su. luteus	69652	141960	142931	1	RIBOc	Ribonuclease III C terminal domain
scaffold 199	A-locus region	Length 49038
Species	DOE-JGI protein id	Start	End	Strand	Homologue Name for ChromoMapper	Putative function
Su. luteus	807912	3876	5091	-1	SURF1	Mitochondrial protein Surfeit 1/SURF1/SHY1, required for expression of cytochrome oxidase
Su. luteus	807913	5144	9079	1	SLA2, SMC	Actin-binding protein SLA2/Huntingtin-interacting protein Hip1
Su. luteus	305185	9200	11065	-1	RVUP25	uknown
Su. luteus	807916	12283	13675	-1	RVUP24	uknown
Su. luteus	88662	16287	18227	1	QDR1	Synaptic vesicle transporter SVOP and related transporters (major facilitator superfamily)
Su. luteus	305763	28396	29282	-1	RVUP49	uknown
Su. luteus	14187	30078	32385	1	YPL109	unusual protein kinase
Su. luteus	14190	40136	41835	1	SIR2	meiotic chromosome migration
Su. luteus	88682	41996	42676	-1	RPB6	RNA polymerase I, subunit K
Su. luteus	14192	43808	47512	1	PAT1	RNA binding and recognition
scaffold 14	A-locus region	Length 209680
Species	DOE-JGI protein id	Start	End	Strand	Homologue Name for ChromoMapper	Putative function
Su. luteus	8799	2955	5611	-1	RVUP22	unknown
Su. luteus	208083	8075	10483	-1	RVUP50	beta-1,6-N-acetylglucosaminyltransferase, contains WSC domain
Su. luteus	799082	11127	12448	-1	MRP	Predicted ATPase, nucleotide-binding
Su. luteus	799084	14950	16371	-1	RVUP51	NAD(P)-binding
Su. luteus	799087	19851	24096	-1	CS2	Chitin synthase/hyaluronan synthase (glycosyltransferases), Chitin Synthase 2
Su. luteus	73639	24976	26092	1	CK1	Casein kinase (serine/threonine/tyrosine protein kinase)
Su. luteus	799091	29769	31813	-1	SerRS	Seryl-tRNA synthetase
Su. luteus	209019	31860	33645	1	RFC2	Replication factor C, subunit RFC2
Su. luteus	21290	33734	38537	1	SKI2	Cytoplasmic exosomal RNA helicase SKI2, DEAD-box superfamily
Su. luteus	208972	40830	42586	-1	TPRXL	RNA polymerase II, large subunit
Su. luteus	799096	43697	45167	-1	RVUP52	unknown
Su. luteus	799097	45148	46896	1	RVUP53	MADS box transcription factor
Su. luteus	799099	47579	49368	1	RVUP54	unknown
Su. luteus	799106	55957	59645	1	RVUP55	Uncharacterized conserved protein TEX2, contains PH domain
Su. luteus	799107	60062	63944	1	RVUP56	RNA polymerase II, large subunit
Su. luteus	8817	67451	68431	-1	RVUP57	unknown
Su. luteus	21298	76184	78226	-1	RVUP58	Spindle pole body protein - Sad1p
Su. luteus	73737	78360	80566	1	RVUP59	Mitochondrial/chloroplast ribosome small subunit component
Su. luteus	799115	81096	82261	-1	RVUP60	50S ribosomal protein L1
Su. luteus	799116	82347	83339	1	RVUP61	Mitochondrial ribosomal protein L28
Su. luteus	799117	83744	86019	1	MYC1	COP9 signalosome, subunit CSN2
Su. luteus	799120	89651	96436	-1	TAF2	TATA binding protein associated factor
Su. luteus	799121	96495	98814	1	RVUP45	unknown
Su. luteus	73727	98609	106043	-1	FAB1	Phosphatidylinositol-4-phosphate 5-kinase and related FYVE finger-containing proteins
Su. luteus	799123	106617	107616	1	RVUP43	unknown
Su. luteus	799124	107248	108031	-1	RVUP42	Beta-tubulin folding cofactor A
Su. luteus	8831	109564	110562	-1	RVUP41	bHLHZip transcription factor BIGMAX
Su. luteus	21310	115522	116693	-1	RVUP40	Upstream transcription factor 2/L-myc-2 protein
Su. luteus	799131	118977	123251	1	RVUP39	von Willebrand factor and related coagulation proteins
Su. luteus	21312	124739	126843	-1	ISOLY	Isocitrate lyase
Su. luteus	211272	127222	129141	1	RVUP36	unknown
Su. luteus	799139	134637	136295	-1	RVUP35	Predicted methyltransferase
Su. luteus	799140	137314	138080	1	RVUP34	unknown
Su. luteus	799141	138060	138741	-1	RVUP32	Double-stranded RNA binding
Su. luteus	799142	139562	140045	-1	RVUP33	Double-stranded RNA binding
Su. luteus	799142	139562	140045	-1	RVUP31	Double-stranded RNA binding
Su. luteus	799153	150579	153074	-1	TCP1-eta	T-complex protein 1, TCP-1 (CTT or eukaryotic type II) chaperonin family, eta subunit. Chaperonins are involved in productive folding of proteins
Su. luteus	799156	154288	158894	1	RAD5	Helicase-like transcription factor HLTF/DNA helicase RAD5, DEAD-box superfamily
Su. luteus	799158	159006	160462	-1	WLM	Fe2+/Zn2+ regulated transporter
Su. luteus	799161	160733	163047	1	RVUP30	unknown
Su. luteus	799164	162882	166026	-1	AdoMet1	methyltransfer
Su. luteus	799165	166655	167395	-1	SF3b10	Splicing factor 3B subunit 10 (SF3b10)
Su. luteus	73744	167590	168467	1	C1D	DNA-binding protein C1D involved in regulation of double-strand break repair
Su. luteus	212009	168828	170603	-1	AMN1	Antagonist of mitotic exit network protein 1
Su. luteus	799169	173698	176713	-1	SEC1	Vacuolar sorting protein VPS33/slp1
Su. luteus	73734	176913	182263	1	NTE1	Intracellular phospholipase B; Neuropathy target esterase homolog
Su. luteus	21326	182742	185450	-1	HTF1	Homeodomain Transcription Factor protein, homeobox protein
Su. luteus	8858	185618	187537	-1	FUMBLE	coenzyme A biosynthesis, pantothenate kinase
Su. luteus	799172	187771	191294	-1	SEC21	Intracellular trafficking and secretion
Su. luteus	212631	192109	193945	1	RVUP29	no good hits except to postia
Su. luteus	73601	194426	195791	-1	AdoMet2	methyltransfer
Su. luteus	799177	197105	198669	-1	IST1	Spindle pole body protein, Regulator of Vps4 activity in the MVB pathway
Su. luteus	212730	198766	199832	1	RAS1	Ras1 guanine nucleotide exchange factor
Su. luteus	799181	200305	201638	-1	RAB5	GTPase Rab5/YPT51 and related small G protein superfamily GTPases
Su. luteus	212826	201711	205065	1	RVUP28	Protein Mei2, essential for commitment to meiosis
Serpula lacrymans v 7.9
scaffold 1	A-locus region	Length 5712299
Species	DOE-JGI protein id	Start	End	Strand	Homologue Name for ChromoMapper	Putative function
S. lacrymans v7.9	1069449	3954534	3956164	-1	LbPR_A7	Peptidase aspartic, major transposition
S. lacrymans v7.9	1069596	4935506	4936424	-1	RIBOc
S. lacrymans v7.9	1178983	4937127	4941968	1	POM152
S. lacrymans v7.9	1178989	4943442	4945944	-1	RVUP1
S. lacrymans v7.9	1134225	4946768	4948264	1	RVUP2
S. lacrymans v7.9	1198004	4948358	4949527	-1	CDUP3
S. lacrymans v7.9	1051443	4962968	4963906	-1	UBC12
S. lacrymans v7.9	1079595	4964050	4965786	1	CDUP1
S. lacrymans v7.9	1079597	4969027	4971817	-1	PAB1	Glutamine amidotransferase
S. lacrymans v7.9	1198012	4971925	4975464	1	RVUP4
S. lacrymans v7.9	1133186	4975502	4976713	-1	RVUP5	dCMP deaminase, zinc binding
S. lacrymans v7.9	1051455	4977184	4978680	-1	RVUP6	RNase P subunit Pop3
S. lacrymans v7.9	1133255	4979266	4981139	1	RVUP7	Amidase signature enzyme
S. lacrymans v7.9	1198016	4982145	4983265	1	NAT_SF	GCN5-related N-acetyltransferase
S. lacrymans v7.9	1132728	4986014	4988025	-1	RVUP8
S. lacrymans v7.9	1042109	4989582	4991064	-1	GDPF (pleurotus)	GDP-fucose transporter
S. lacrymans v7.9	1130137	4991924	4993493	1	O-FucT_like	Lipocalin
S. lacrymans v7.9	1160414	4993680	4995174	-1	KPAR (pleurotus)	Ketopantoate reductase ApbA/PanE
S. lacrymans v7.9	1079612	4995621	4997276	1	RVUP9	D-xylose reductase, aldo/keto reductase
S. lacrymans v7.9	1088718	4997454	5000114	1	RVUP10	SWI-SNF chromatin-remodeling complex protein
S. lacrymans v7.9	412511	5002192	5004117	1	RVUP11
S. lacrymans v7.9	1088720	5004395	5005441	1	RVUP12	Homeobox protein, 1e-43 match to g1811
S. lacrymans v7.9	1042116	5005832	5006988	1	RVUP13	Homeobox transcription factor, contains HOX domain
S. lacrymans v7.9	1179048	5007006	5010630	-1	WD40	WD40 repeat protein
S. lacrymans v7.9	1160425	5010754	5013358	-1	AdoMet_Mtases	Methyltransferase type 11, von Willebrand factor and related coagulation proteins
S. lacrymans v7.9	1160429	5025211	5027028	-1	Ndh	Pyridine nucleotide-disulphide oxidoreductase, NAD-binding region, Monodehydroascorbate/ferredoxin reductase
S. lacrymans v7.9	1134552	5027229	5029527	1	RVUP16	GTPase, Predicted GTP-binding protein MMR1
S. lacrymans v7.9	1160432	5031269	5033494	-1	RVUP18
S. lacrymans v7.9	1179060	5039319	5041605	1	CDUP5	Armadillo-type fold
S. lacrymans v7.9	444616	5044843	5049057	1	GLYDH	Glycine dehydrogenase (decarboxylating
S. lacrymans v7.9	1209779	5048905	5051392	-1	CDUP7, PDUPA1	FOG: PPR repeat
S. lacrymans v7.9	1198044	5051473	5051903	1	SEC61	SEC61 complex gamma subunit, Preprotein translocase
S. lacrymans v7.9	1179074	5054342	5057843	-1	CDUP8, PDUPA2	Vps51, Low density lipoprotein B-like protein
S. lacrymans v7.9	444624	5063229	5065739	1	MIP	Metalloendopeptidase family - mitochondrial intermediate peptidase
S. lacrymans v7.9	432718	5084081	5086303	-1	RVA1
S. lacrymans v7.9	1209788	5086512	5088578	1	RVA2
S. lacrymans v7.9	455629	5089298	5090601	-1	beta-FG
S. lacrymans v7.9	1088739	5090827	5091909	-1	SMRT
S. lacrymans v7.9	359161	5092148	5095770	-1	GLGEN
S. lacrymans v7.9	412530	5097193	5098927	1	RVSTE3	B-locus STE GPCR. Phermone A receptor, most closely related to g1226
S. lacrymans v7.9	1079643	5099503	5100838	-1	PDUPA3-paralog?	SAICAR synthetase
S. lacrymans v7.9	1051546	5103263	5103647	1	SLUP1
S. lacrymans v7.9	1051549	5104692	5105072	-1	RVUP20
S. lacrymans v7.9	444637	5105768	5109508	-1	CS2	Chitin synthase/hyaluronan synthase (glycosyltransferases), Chitin Synthase 2
S. lacrymans v7.9	1042144	5111822	5113982	-1	HTF1	Homeodomain Transcription Factor protein homeobox protein, excellent match to g885, very distant match to g1811
S. lacrymans v7.9	1088746	5115073	5117328	-1	FUMBLE	coenzyme A biosynthesis, pantothenate kinase
S. lacrymans v7.9	1209798	5117663	5121269	-1	SEC21	SEC21:Vesicle coat complex COPI, gamma subunit, also ->Gamma-COP:Coatomer gamma subunit appendage domain….. Clathrin/coatomer adapto
S. lacrymans v7.9	1133123	5122598	5123707	-1	CK1	Casein kinase (serine/threonine/tyrosine protein kinase)
S. lacrymans v7.9	1079654	5125060	5130666	-1	NTE1	Intracellular phospholipase B; Neuropathy target esterase homolog
S. lacrymans v7.9	1209801	5130804	5135270	1	SEC1	Vacuolar sorting protein VPS33/slp1
S. lacrymans v7.9	345287	5136311	5138914	1	AMN1	Antagonist of mitotic exit network protein 1
S. lacrymans v7.9	1051574	5139065	5140338	-1	C1D	DNA-binding protein C1D involved in regulation of double-strand break repair
S. lacrymans v7.9	1198073	5140491	5140985	1	SF3b10	Splicing factor 3B subunit 10 (SF3b10)
S. lacrymans v7.9	412541	5142190	5144810	1	AdoMet1	methyltransfer
S. lacrymans v7.9	1051581	5144993	5146574	1	WLM	Fe2+/Zn2+ regulated transporter
S. lacrymans v7.9	1209807	5146129	5147951	-1	RVUP35
S. lacrymans v7.9	1051585	5148068	5149646	1	RVUP34
S. lacrymans v7.9	1111848	5154976	5159510	1	RAD5	Helicase-like transcription factor HLTF/DNA helicase RAD5, DEAD-box superfamily
S. lacrymans v7.9	1160515	5152577	5154689	-1	TCP1-eta	T-complex protein 1, TCP-1 (CTT or eukaryotic type II) chaperonin family, eta subunit. Chaperonins are involved in productive folding of proteins
S. lacrymans v7.9	1179147	5161667	5164614	1	ISOLY	Isocitrate Lyase
S. lacrymans v7.9	1079672	5164600	5168970	-1	RVUP39
S. lacrymans v7.9	1133895	5172608	5173768	1	RVUP40
S. lacrymans v7.9	1069688	5179308	5180296	1	RVUP41
S. lacrymans v7.9	1051606	5181982	5182893	1	RVUP42	poor hits
S. lacrymans v7.9	1104803	5183985	5184643	-1	RVUP43
S. lacrymans v7.9	1132796	5193705	5201077	-1	FAB1
S. lacrymans v7.9	1179160	5191593	5193530	1	RVUP45
S. lacrymans v7.9	1160527	5184800	5191512	-1	TAF2
S. lacrymans v7.9	1051614	5203820	5206408	1	MYC1	COP9 signalosome, subunit CSN2
S. lacrymans v7.9	1160544	5205970	5206710	-1	RVUP61	Mitochondrial ribosomal protein L28
S. lacrymans v7.9	1042171	5209349	5210460	1	RVUP60	50S ribosomal protein L1
S. lacrymans v7.9	1098810	5210582	5212761	-1	RVUP59	Mitochondrial/chloroplast ribosome small subunit component
S. lacrymans v7.9	1069703	5213053	5214955	1	RVUP58	Spindle pole body protein - Sad1p
S. lacrymans v7.9	1051641	5222417	5223583	1	RVUP57
S. lacrymans v7.9	1097186	5228067	5228306	1	SLUP100
S. lacrymans v7.9	1179183	5229560	5231912	-1	RVUP56	RNA polymerase II, large subunit
S. lacrymans v7.9	1179184	5233790	5237386	-1	RVUP55	Uncharacterized conserved protein TEX2, contains PH domain
S. lacrymans v7.9	1209840	5241070	5243819	1	RVUP54	Transcription initiation factor TFIID, subunit BDF1 and related bromodomain proteins
S. lacrymans v7.9	1088782	5244061	5245584	-1	RVUP53	CREB binding protein/P300 and related TAZ Zn-finger proteins
S. lacrymans v7.9	1079706	5246190	5247283	1	RVUP52	only in Rves and S. luteus and S. lacrymans
S. lacrymans v7.9	444703	5254900	5259831	-1	SKI2	Cytoplasmic exosomal RNA helicase SKI2, DEAD-box superfamily
S. lacrymans v7.9	1160570	5264106	5265793	-1	AdoMet2	methyltransfer
S. lacrymans v7.9	1134632	5267656	5269258	-1	IST1	Spindle pole body protein
S. lacrymans v7.9	344874	5280659	5282349	1	RAS1	Ras1 guanine nucleotide exchange factor
S. lacrymans v7.9	1051680	5282457	5283912	-1	RAB5	GTPase Rab5/YPT51 and related small G protein superfamily GTPases
S. lacrymans v7.9	1079719	5284087	5286131	1	RVUP28	RNA recognition motif, RNP-1, Protein Mei2, essential for commitment to meiosis, and related proteins
S. lacrymans v7.9	1179257	5350890	5352119	1	MRP
S. lacrymans v7.9	455895	5353972	5355060	1	RVUP50
S. lacrymans v7.9	1209877	5357760	5362182	-1	PAT1	RNA recognition motif, RNP-1. FOG: RRM domain
S. lacrymans v7.9	1051741	5363565	5364439	1	RPB6	RNA polymerase Rpb6
S. lacrymans v7.9	1134272	5365063	5366341	-1	SIR2	NAD-dependent histone deacetylase, silent information regulator Sir2, Sirtuin 5 and related class III sirtuins (SIR2 family)
S. lacrymans v7.9	1209883	5373195	5375855	1	RVUP27	Serine/threonine protein kinase
S. lacrymans v7.9	1079750	5375103	5376625	-1	RVUP26
S. lacrymans v7.9	1051757	5380911	5382168	-1	SURF1	Mitochondrial protein Surfeit 1/SURF1/SHY1, required for expression of cytochrome oxidase
S. lacrymans v7.9	1079753	5382330	5386228	1	SLA2, SMC	Actin-binding protein SLA2/Huntingtin-interacting protein Hip1
S. lacrymans v7.9	1209887	5386281	5389276	-1	RVUP25	Splicing coactivator SRm160/300, subunit SRm300
S. lacrymans v7.9	1160658	5390583	5392006	-1	RVUP24	Ion transport
S. lacrymans v7.9	1209893	5399445	5401640	1	QDR1	Synaptic vesicle transporter SVOP and related transporters (major facilitator superfamily), region=MFS
S. lacrymans v7.9	1179291	5401747	5403394	1	MAD2	Mitotic spindle checkpoint protein
S. lacrymans v7.9	455942	5403154	5405318	-1	SNX4	Membrane coat complex Retromer, subunit VPS5/SNX1, Sorting nexins, and related PX domain-containing proteins
S. lacrymans v7.9	1134502	5405416	5407906	1	CDUP12	Predicted membrane protein
S. lacrymans v7.9	491686	5407942	5412073	-1	RPB2	RNA polymerase II, second largest subunit
For clarity, the following S. lacrymans genes are omitted from figure 2
S. lacrymans v7.9	1179303	5412433	5413636	-1	CDUP13	Glycoside hydrolase, family 15
S. lacrymans v7.9	1132567	5416347	5418614	1	YPL109	Unusual protein kinase
S. lacrymans v7.9	1079777	5469245	5470916	-1	RFC2	Replication factor C, subunit RFC2
S. lacrymans v7.9	1198188	5472703	5474373	1	SerRS	Seryl-tRNA synthetase
S. lacrymans v7.9	1134877	5640321	5644473	-1	WD40	Notchless-like WD40 repeat-containing protein
Laccaria bicolor
Scaffold 1	A-locus region	Length 12608158		reverse complement contig for alignment
Species	DOE-JGI protein id	Start	End	Strand	Homologue Name for ChromoMapper	Putative function
L. bicolor	666031	5410964	5412284	-1	RIBOc	Ribonuclease III C terminal domain, for clarity this gene in C. cinerea is not shown in figure 2
L. bicolor	301074	5514827	5516399	-1	SerRS	Seryl-tRNA synthetase
L. bicolor	301075	5516531	5517951	1	RFC2	Replication factor C, subunit RFC2
L. bicolor	320793	5518148	5519705	1	RVUP50	Poor hit, more like g12043, beta-1,6-N-acetylglucosaminyltransferase, contains WSC domain
L. bicolor	291671	5520471	5524195	-1	PAT1	RNA binding and recognition
L. bicolor	379269	5524592	5525384	1	RPB6
L. bicolor	399758	5527196	5529178	-1	SIR2	meiotic chromosome migration
L. bicolor	379273	5530892	5531900	1	RVUP24
L. bicolor	301085	5535293	5538844	-1	SLA2, SMC	Chromosome segregation ATPases
L. bicolor	569700	5539169	5540196	1	SURF1	mitochondrial respiration protein, subunit of Cytochrome C oxidase
L. bicolor	301087	5541374	5544413	1	RVUP26	good matches to membrane protein
L. bicolor	379279	5544419	5546360	-1	RVUP27
L. bicolor	243354	5548332	5549496	1	NDSE
L. bicolor	399821	5549633	5551796	1	QDR1	carbohydrate transport and metabolism
L. bicolor	399918	5552914	5557406	1	RPB2	RNA Polymerase II, second largest subunit
L. bicolor	301095	5557462	5559501	-1	CDUP12
L. bicolor	399815	5559654	5561494	1	SNX4
L. bicolor	399813	5561516	5562609	-1	MAD2
L. bicolor	187260	5562795	5565223	-1	YPL109	unusual protein kinase
L. bicolor	291682	5565475	5569031	1	GLGEN
L. bicolor	399910	5569098	5570004	1	SMRT
L. bicolor	399666	5570045	5571053	1	beta-FG
L. bicolor	379291	5571341	5573054	-1	RVA2
L. bicolor	301103	5573225	5575312	1	RVA1
L. bicolor	181082	5575498	5578063	-1	MIP
L. bicolor	568521	5582812	5585816	1	CDUP8
L. bicolor	170758	5588123	5588603	-1	SEC61
L. bicolor	399822	5588951	5590969	1	CDUP7
L. bicolor	243489	5591133	5594854	-1	GLYDH
L. bicolor	700596	5600051	5602055	-1	CDUP5
L. bicolor	301120	5602324	5603473	-1	CDUP3	rRNA processing, Nucleolar protein NOP52/RRP1
L. bicolor	181297	5604493	5605613	-1	UBC12	proteasome-mediated degradation
L. bicolor	301123	5605731	5607107	1	CDUP1	isopenicillin N synthase and related dioxygenases
L. bicolor	301124	5607227	5609548	-1	PAB1
L. bicolor	301124	5607227	5609548	-1	PAB1	Amino acid/vitamine metabolism
L. bicolor	379313	5609777	5613557	1	RVUP4
L. bicolor	399932	5613304	5614788	-1	RVUP5	Deoxycytidine monophosphate deaminase
L. bicolor	301127	5614863	5615939	-1	RVUP6	RNase P subunit Pop3
L. bicolor	301129	5618744	5620294	-1	RVUP18
L. bicolor	228582	5621739	5623960	-1	RVUP16
L. bicolor	301132	5624554	5626696	1	AdoMet_MTases
L. bicolor	301133	5626781	5629968	1	WD40
L. bicolor	399825	5633070	5635717	-1	RVUP10
L. bicolor	228716	5636039	5637250	1	KPAR
L. bicolor	379326	5640260	5641872	1	GDPF
L. bicolor	379327	5642251	5644341	1	RVUP8	F-box containing, dehydratase
L. bicolor	622826	5643533	5646560	-1	RVUP2
L. bicolor	170265	5646685	5648993	1	RVUP1
L. bicolor	301143	5650572	5655109	-1	POM152
L. bicolor	577119	5818054	5820855	-1	AdoMet1	methyltransfer
L. bicolor	301223	5821394	5821925	-1	SF3b10	Splicing factor 3B subunit 10 (SF3b10)
L. bicolor	567596	5822006	5822818	1	C1D	DNA-binding protein C1D involved in regulation of double-strand break repair
L. bicolor	622965	5823060	5826150	-1	AMN1	Antagonist of mitotic exit network protein 1
L. bicolor	681345	5827277	5830084	-1	SEC1	Vacuolar sorting protein VPS33/slp1
L. bicolor	243220	5830470	5836036	-1	NTE1	Intracellular phospholipase B; Neuropathy target esterase homolog
L. bicolor	681347	5836205	5838819	-1	ISOLY	Isocitrate lyase (ISOLY)
L. bicolor	320896	5843701	5845365	-1	HTF1	Homeodomain Transcription Factor protein, homeobox protein
L. bicolor	681355	5845654	5847783	-1	FUMBLE	coenzyme A biosynthesis, pantothenate kinase
L. bicolor	379410	5847874	5851272	-1	SEC21	Intracellular trafficking and secretion
L. bicolor	575995	5852390	5853503	-1	CK1	Casein kinase (serine/threonine/tyrosine protein kinase)
L. bicolor	181144	5854974	5858274	1	CS2	Chitin synthase/hyaluronan synthase (glycosyltransferases), Chitin Synthase 2
L. bicolor	666186	5871824	5875843	-1	RVUP39
L. bicolor	622992	5876136	5877632	1	RVUP40
L. bicolor	655850	5881670	5884457	1	RVUP41
L. bicolor	700733	5884516	5885413	1	RVUP42	poor hits
L. bicolor	478854	5885155	5885800	-1	RVUP43
L. bicolor	575421	5885913	5887760	-1	RVUP45
L. bicolor	437433	5887793	5894430	1	TAF2
L. bicolor	623007	5894581	5895566	1	RVUP61	Mitochondrial ribosomal protein L28
L. bicolor	243353	5895304	5897323	-1	MYC1	COP9 signalosome, subunit CSN2
L. bicolor	301255	5897516	5904996	1	FAB1
L. bicolor	676891	5905148	5906585	1	RVUP60	50S ribosomal protein L1
L. bicolor	700738	5905179	5908589	-1	RVUP59	Mitochondrial/chloroplast ribosome small subunit component
L. bicolor	399296	5908630	5910548	1	RVUP58	Spindle pole body protein - Sad1p
L. bicolor	437441	5919931	5923179	-1	RVUP56	RNA polymerase II, large subunit
L. bicolor	700742	5923658	5927274	-1	RVUP55	Uncharacterized conserved protein TEX2, contains PH domain
L. bicolor	301270	5937473	5940286	-1	RVUP28	Protein Mei2, essential for commitment to meiosis
L. bicolor	681399	5940443	5944459	-1	RAS1	Ras1 guanine nucleotide exchange factor
L. bicolor	655857	5940475	5941961	1	RAB5	GTPase Rab5/YPT51 and related small G protein superfamily GTPases
L. bicolor	700753	5944712	5946173	1	IST1	Spindle pole body protein, Regulator of Vps4 activity in the MVB pathway
L. bicolor	301274	5947046	5948566	1	AdoMet2	methyltransfer
L. bicolor	379449	5948868	5955266	1	SKI2	Cytoplasmic exosomal RNA helicase SKI2, DEAD-box superfamily
L. bicolor	623082	5998861	6000092	1	RVUP52
L. bicolor	700782	6015475	6016925	1	WLM	Fe2+/Zn2+ regulated transporter
L. bicolor	301314	6016887	6018333	-1	RVUP35	no hits
L. bicolor	301315	6018802	6019086	1	RVUP34
L. bicolor	666250	6076720	6078078	1	RVUP53	MADS box transcription factor
L. bicolor	301350	6084686	6087244	1	RVUP54
L. bicolor	399833	6116102	6120653	-1	RAD5	Helicase-like transcription factor HLTF/DNA helicase RAD5, DEAD-box superfamily
L. bicolor	170335	6120804	6122820	1	TCP1-eta	T-complex protein 1, TCP-1 (CTT or eukaryotic type II) chaperonin family, eta subunit. Chaperonins are involved in productive folding of proteins
Coprinopsis cinerea
Chromosome 1	A-locus region	Length 4146985		reverse complement contig for alignment
Species	DOE-JGI protein id	Start	End	Strand	Homologue Name for ChromoMapper	Putative function
C. cinerea	1547	2588157	2589877	-1	SerRS	Seryl-tRNA synthetase
C. cinerea	1548	2589970	2591279	1	RFC2	Replication factor C, subunit RFC2
C. cinerea	11253	2591415	2592320	1	MRP	Predicted ATPase, nucleotide-binding
C. cinerea	1549	2592521	2594140	1	RVUP50	beta-1,6-N-acetylglucosaminyltransferase, contains WSC domain
C. cinerea	1551	2597092	2600714	-1	PAT1	RNA binding and recognition
C. cinerea	1552	2601740	2602693	1	RPB6
C. cinerea	1553	2602748	2604371	1	SIR2	meiotic chromosome migration
C. cinerea	1554	2604610	2606051	-1	QDR1	carbohydrate transport and metabolism
C. cinerea	1555	2606242	2607178	1	RVUP24
C. cinerea	1557	2610634	2614222	-1	SLA2, SMC	Chromosome segregation ATPases
C. cinerea	1558	2614502	2615625	1	SURF1	mitochondrial respiration protein, subunit of Cytochrome C oxidase
C. cinerea	1559	2615859	2618928	1	RVUP26	good matches to membrane protein
C. cinerea	1560	2619103	2621082	-1	RVUP27
C. cinerea	11254	2626696	2631959	1	RPB2	RNA Polymerase II, second largest subunit
C. cinerea	1564	2632303	2634830	-1	CDUP12	putative mannosyltransferase
C. cinerea	1565	2634949	2636783	1	SNX4	intercellular trafficking and secretion
C. cinerea	1566	2637048	2637945	-1	MAD2	possible mitotic spindle assembly checkpoint protein
C. cinerea	1567	2638742	2641057	-1	YPL109	unusual protein kinase
C. cinerea	1568	2641261	2644545	1	GLGEN	glycogenin (glycosyltransferase)
C. cinerea	1570	2646406	2647545	1	beta-FG	beta-flanking protein, taken from stajich 2010
C. cinerea	1571	2647740	2649816	-1	CC D1-1	mating type homeodomain protein
C. cinerea	11255	2650809	2653400	-1	CC B2-2	Coprinopsis AB mating locus homeodomain protein
C. cinerea	1572	2653848	2655981	1	RVA1	mating-type homeodomain protein
C. cinerea	1573	2660048	2660867	1	CCUP	unknown C cinerea protein
C. cinerea	1574	2662251	2663709	-1	RVA2	mating-type homeodomain protein
C. cinerea	1575	2664189	2666140	1	CC A1-2	Coprinopsis Aa mating locus homeodomain protein
C. cinerea	1576	2666417	2668995	-1	MIP	Mitochondrial intermediate peptidase
C. cinerea	1580	2674086	2677215	1	CDUP8	unknown
C. cinerea	1582	2680073	2680505	-1	SEC61	Intercellular trafficking and secretion
C. cinerea	1583	2680968	2682946	1	CDUP7	unknown
C. cinerea	1584	2683012	2686558	-1	GLYDH	glycine dehydrogenase
C. cinerea	11257	2689754	2691849	-1	CDUP5	unknown
C. cinerea	1586	2694335	2695507	-1	CDUP3	rRNA processing
C. cinerea	1587	2696166	2697285	-1	UBC12	proteasome-mediated degradation, Ubiquitin-protein ligase
C. cinerea	1588	2697506	2698930	1	CDUP1	isopenicillin N synthase and related dioxygenases
C. cinerea	1589	2699003	2701362	-1	PAB1	Para-aminobenzoate (PABA) synthase ABZ1 , Amino acid/vitamine metabolism
C. cinerea	1590	2701533	2704991	1	RVUP4
C. cinerea	1591	2705521	2706490	-1	RVUP5	Deoxycytidine monophosphate deaminase
C. cinerea	1592	2706678	2707686	-1	RVUP6	RNase P subunit Pop3
C. cinerea	1593	2708035	2709761	-1	RVUP18
C. cinerea	1594	2710617	2711582	-1	RVUP17	no hits found
C. cinerea	1596	2713087	2715231	-1	RVUP16	GTPase, Predicted GTP-binding protein MMR1
C. cinerea	1597	2715489	2716664	1	AdoMet_MTases	S-adenosylmethionine-dependent methyltransferases
C. cinerea	1598	2717900	2720958	1	WD40	very significant hits, but all hypothetical
C. cinerea	1599	2721161	2722963	-1	RVUP11
C. cinerea	1600	2724418	2726552	-1	RVUP10
C. cinerea	1601	2726682	2728304	1	KPAR (pleurotus)	Thiamine/coenzyme A synthesis
C. cinerea	1602	2728500	2730295	-1	O-FucT_like	GDP-fucose protein O-fucosyltransferase
C. cinerea	1603	2730861	2732343	1	GDPF (pleurotus)	GDP-fucose transporter, sugar transport
C. cinerea	1604	2733364	2735535	1	RVUP8	F-box containing, dehydratase
C. cinerea	1606	2736475	2738829	-1	RVUP2
C. cinerea	1607	2739113	2741362	1	RVUP1	inorganic diphosphatase
C. cinerea	1609	2743221	2747589	-1	POM152	nuclear membrane transport
C. cinerea	5691	2947064	2950521	-1	AdoMet1	methyltransfer
C. cinerea	5692	2951338	2951755	-1	SF3b10	Splicing factor 3B subunit 10 (SF3b10)
C. cinerea	5694	2953162	2956207	-1	AMN1	Antagonist of mitotic exit network protein 1
C. cinerea	5696	2958642	2961305	-1	SEC1	Vacuolar sorting protein VPS33/slp1
C. cinerea	5697	2961644	2967141	-1	NTE1	Intracellular phospholipase B; Neuropathy target esterase homolog
C. cinerea	5698	2967449	2969892	-1	ISOLY	Isocitrate lyase
C. cinerea	5700	2978762	2980960	-1	HTF1	Homeodomain Transcription Factor protein, homeobox protein
C. cinerea	5701	2981479	2983816	-1	FUMBLE	coenzyme A biosynthesis, pantothenate kinase
C. cinerea	5702	2984395	2987782	-1	SEC21	Intracellular trafficking and secretion
C. cinerea	5703	2988945	2990216	-1	CK1	Casein kinase (serine/threonine/tyrosine protein kinase)
C. cinerea	5704	2991178	2994751	1	CS2	Chitin synthase/hyaluronan synthase (glycosyltransferases), Chitin Synthase 2
C. cinerea	11278	2995439	2999666	-1	RVUP39
C. cinerea	403	3000645	3001751	1	RVUP40
C. cinerea	405	3009234	3012437	1	RVUP41	poorhits
C. cinerea	407	3012589	3013105	1	RVUP42	poor hits
C. cinerea	408	3013335	3013993	-1	RVUP43
C. cinerea	410	3018666	3020627	-1	RVUP45
C. cinerea	411	3021267	3027437	1	TAF2
C. cinerea	412	3027719	3028282	1	RVUP61	Mitochondrial ribosomal protein L28
C. cinerea	413	3028420	3030493	-1	MYC1	COP9 signalosome, subunit CSN2
C. cinerea	11280	3030706	3038446	1	FAB1
C. cinerea	11281	3038714	3039821	1	RVUP60	50S ribosomal protein L1
C. cinerea	414	3039997	3042029	-1	RVUP59	Mitochondrial/chloroplast ribosome small subunit component
C. cinerea	415	3042552	3044724	1	RVUP58	Spindle pole body protein - Sad1p
C. cinerea	418	3055294	3058970	-1	RVUP56	RNA polymerase II, large subunit
C. cinerea	11283	3060653	3064118	-1	RVUP55	Uncharacterized conserved protein TEX2, contains PH domain
C. cinerea	421	3069820	3072531	-1	RVUP28	Protein Mei2, essential for commitment to meiosis
C. cinerea	422	3072936	3074267	1	RAB5	GTPase Rab5/YPT51 and related small G protein superfamily GTPases
C. cinerea	423	3074521	3077152	-1	RAS1	Ras1 guanine nucleotide exchange factor
C. cinerea	424	3077470	3078656	1	IST1	Spindle pole body protein, Regulator of Vps4 activity in the MVB pathway
C. cinerea	426	3082733	3084184	1	AdoMet2	methyltransfer
C. cinerea	11285	3084269	3088992	-1	SKI2	Cytoplasmic exosomal RNA helicase SKI2, DEAD-box superfamily
C. cinerea	11287	3118378	3119881	-1	WLM	Fe2+/Zn2+ regulated transporter
C. cinerea	439	3122014	3123046	-1	RVUP52
C. cinerea	451	3147799	3149798	-1	TCP1-eta	T-complex protein 1, TCP-1 (CTT or eukaryotic type II) chaperonin family, eta subunit. Chaperonins are involved in productive folding of proteins
C. cinerea	452	3150022	3154543	1	RAD5	Helicase-like transcription factor HLTF/DNA helicase RAD5, DEAD-box superfamily
C. cinerea	455	3158729	3160130	1	RVUP53	MADS box transcription factor
C. cinerea	458	3170229	3172688	1	RVUP54
C. cinerea	465	3195673	3197087	-1	RVUP35	no hits
C. cinerea	466	3197214	3198710	1	RVUP34
Phanerochaete chrysosporium v2 (February 2005 release)
Scaffold 13	A-locus region	Length 1235679		reverse complement contig for alignment
Species	DOE-JGI protein id	Start	End	Strand	Homologue Name for ChromoMapper	Putative function
P. chrysosporium	7409	630525	631645	1	RVUP40
P. chrysosporium	7411	639043	640068	1	RVUP41	poorhits
P. chrysosporium	7412	642160	642662	1	RVUP42	poor hits
P. chrysosporium	7415	651226	652633	-1	IST1	Spindle pole body protein, Regulator of Vps4 activity in the MVB pathway
P. chrysosporium	135681	656553	657567	-1	RAB5	GTPase Rab5/YPT51 and related small G protein superfamily GTPases
P. chrysosporium	7420	666315	668714	-1	RVUP54
P. chrysosporium	7422	674138	674987	1	RVUP52
P. chrysosporium	7424	680420	683810	1	RVUP55	Uncharacterized conserved protein TEX2, contains PH domain
P. chrysosporium	7425	684953	688162	1	RVUP56	RNA polymerase II, large subunit
P. chrysosporium	7426	688521	691264	-1	RVUP61	no hits
P. chrysosporium	135723	700845	702567	-1	RVUP58	Spindle pole body protein - Sad1p
P. chrysosporium	7429	703087	705324	1	RVUP59	Mitochondrial/chloroplast ribosome small subunit component
P. chrysosporium	7430	705653	706799	-1	RVUP60	50S ribosomal protein L1
P. chrysosporium	28605	708455	710135	-1	MYC1	COP9 signalosome, subunit CSN2
P. chrysosporium	7432	710763	718173	1	FAB1
P. chrysosporium	7433	718372	720201	-1	RVUP45
P. chrysosporium	135764	720649	727189	1	TAF2
P. chrysosporium	7435	732555	734086	1	AdoMet2	methyltransfer
P. chrysosporium	7438	737947	738893	-1	RVUP20	no hits, unknown
P. chrysosporium	7439	742290	744074	-1	HTF1	Homeodomain Transcription Factor protein, homeobox protein
P. chrysosporium	135670	745290	746859	-1	FUMBLE	coenzyme A biosynthesis, pantothenate kinase
P. chrysosporium	135568	747590	750904	-1	SEC21	Intracellular trafficking and secretion
P. chrysosporium	126022	752189	753306	-1	CK1	Casein kinase (serine/threonine/tyrosine protein kinase)
P. chrysosporium	135427	755369	758696	1	CS2	Chitin synthase/hyaluronan synthase (glycosyltransferases), Chitin Synthase 2
P. chrysosporium	135563	789871	794267	-1	SKI2	Cytoplasmic exosomal RNA helicase SKI2, DEAD-box superfamily
P. chrysosporium	37088	794839	796839	1	ISOLY	Isocitrate lyase
P. chrysosporium	7456	797260	800997	-1	RVUP39
P. chrysosporium	135435	805223	810615	1	NTE1	Intracellular phospholipase B; Neuropathy target esterase homolog
P. chrysosporium	7460	811722	814043	-1	AdoMet_MTases	S-adenosylmethionine-dependent methyltransferases
P. chrysosporium	7460	811722	814043	-1	AdoMet1	methyltransfer
P. chrysosporium	37135	814907	817436	1	SEC1	Vacuolar sorting protein VPS33/slp1
P. chrysosporium	7462	818661	821700	-1	AMN1	Antagonist of mitotic exit network protein 1
P. chrysosporium	7463	822114	823452	-1	C1D	no hits, DNA-binding protein C1D involved in regulation of double-strand break repair
P. chrysosporium	135675	823591	823891	1	SF3b10	Splicing factor 3B subunit 10 (SF3b10)
P. chrysosporium	7465	827164	828538	1	WLM	Fe2+/Zn2+ regulated transporter
P. chrysosporium	7466	828676	830076	-1	RVUP35	no hits
P. chrysosporium	7467	830204	831664	1	RVUP34
P. chrysosporium	126013	837278	839141	-1	TCP1-eta	T-complex protein 1, TCP-1 (CTT or eukaryotic type II) chaperonin family, eta subunit. Chaperonins are involved in productive folding of proteins
P. chrysosporium	7484	875120	876861	-1	RVUP29	no hits
P. chrysosporium	7486	879997	881165	-1	CDUP3	rRNA processing
P. chrysosporium	7498	910605	916065	1	POM152	nuclear membrane transport
P. chrysosporium	7500	917915	919873	-1	RVUP1	inorganic diphosphatase
P. chrysosporium	7501	920513	922644	1	RVUP2
P. chrysosporium	40600	934587	936545	1	SIR2	meiotic chromosome migration
P. chrysosporium	125881	944920	945311	-1	RPB6
P. chrysosporium	7514	947010	951064	1	PAT1	RNA binding and recognition
P. chrysosporium	7517	955229	957017	-1	RVUP50	beta-1,6-N-acetylglucosaminyltransferase, contains WSC domain
P. chrysosporium	31376	958219	958957	-1	MRP	Predicted ATPase, nucleotide-binding
P. chrysosporium	135705	959371	960760	-1	RFC2	Replication factor C, subunit RFC2
P. chrysosporium	7535	1006670	1008294	1	RVUP27
P. chrysosporium	135721	1012747	1013632	-1	SURF1	mitochondrial respiration protein, subunit of Cytochrome C oxidase
P. chrysosporium	7536	1013954	1017771	1	SLA2, SMC	Chromosome segregation ATPases
P. chrysosporium	7538	1023651	1024043	-1	RVUP24
P. chrysosporium	135620	1028915	1030672	1	QDR1	carbohydrate transport and metabolism
P. chrysosporium	29825	1036426	1037925	-1	SNX4	intercellular trafficking and secretion
P. chrysosporium	7544	1041392	1043513	1	CDUP12	putative mannosyltransferase
P. chrysosporium	7545	1043622	1047607	-1	RPB2	RNA Polymerase II, second largest subunit
P. chrysosporium	7546	1048081	1049173	-1	CDUP13	possible fructosamine-3-kinase
P. chrysosporium	7550	1054342	1058248	-1	GLGEN	glycogenin (glycosyltransferase)
P. chrysosporium	135679	1058813	1061169	-1	YPL109	unusual protein kinase
P. chrysosporium	7554	1068925	1069623	1	beta-FG	beta flanking protein
P. chrysosporium	7555	1070674	1071995	-1	RVA1	mating-type homeodomain protein
P. chrysosporium	7556	1072467	1074258	1	RVA2	mating-type homeodomain protein
P. chrysosporium	135566	1074457	1076948	-1	MIP	Mitochondrial intermediate peptidase
P. chrysosporium	7559	1080489	1081571	1	CDUP8	unknown
P. chrysosporium	125836	1087776	1088079	-1	SEC61	Intercellular trafficking and secretion
P. chrysosporium	7560	1088938	1090668	1	CDUP7	unknown
P. chrysosporium	7561	1090927	1094337	-1	GLYDH	glycine dehydrogenase
P. chrysosporium	7562	1095333	1097279	-1	CDUP5	unknown
P. chrysosporium	7563	1097757	1099666	-1	RVUP8	F-box containing, dehydratase
P. chrysosporium	7564	1100813	1102214	-1	GDPF (pleurotus)	GDP-fucose transporter, sugar transport
P. chrysosporium	7565	1103081	1106955	1	O-FucT_like	GDP-fucose protein O-fucosyltransferase
P. chrysosporium	7567	1109063	1110078	-1	RVUP13	no hits found
P. chrysosporium	7569	1111411	1112542	-1	RVUP12
P. chrysosporium	7571	1116496	1117999	-1	RVUP9	D-xylose reductase
P. chrysosporium	126104	1119348	1120478	1	KPAR (pleurotus)	Thiamine/coenzyme A synthesis
P. chrysosporium	7573	1120922	1123957	-1	WD40	very significant hits, but all hypothetical

## Sheet: B-locus
Rhizopogon vesiculosus
	Contig number		4910	17937
	Contig orientation		standard	reverse complement
Contig 4910	B-locus region	Length 26636
Species	Maker protein id	Start	End	Strand	Homologue Name for ChromoMapper	Putative function
R. vesiculosus	7659	479	1585	1	RVUP28
R. vesiculosus	7660	1908	3595	-1	RVSTE3.1	pheromone receptor
R. vesiculosus	identified only with script	3999	4142	1	RVphb2.1	pheromone precursor
R. vesiculosus	7661	4985	6432	-1	RVSTE3.2	pheromone receptor
R. vesiculosus	identified only with script	6848	7001	1	RVphb3.3	pheromone precursor
R. vesiculosus	identified only with script	7825	8008	-1	RVphb3.1	pheromone precursor
R. vesiculosus	identified only with script	9121	9273	1	RVphb3.2	pheromone precursor
R. vesiculosus	7662	10235	11596	1	RVUP29	unknown
R. vesiculosus	7663	12179	13841	1	RVSTE3.4	pheromone receptor
R. vesiculosus	7664	14923	16994	1	RVSTE3.3	pheromone receptor
R. vesiculosus	7665	24147	25504	1	ICMT1	Isoprenyl cysteine methyltransferase
Contig 17937	B-locus region	length 23579		reverse complement contig for alignment
Species	Maker protein id	Start	End	Strand	Homologue Name for ChromoMapper	Putative function
R. vesiculosus	8077	18755	20366	1	RVUP30	unknown
R. vesiculosus	8076	16360	17241	1	ADF	unknown
R. vesiculosus	8075	13852	15756	-1	26S_PRC	unknown
R. vesiculosus	8074	10720	13426	-1	WSC	unknown
R. vesiculosus	8073	1473	7822	1	DEAD_H	unknown
Rhizopogon vinicolor
	Contig number		756	457	433
	Contig orientation		reverse complement	standard	reverse complement
Scaffold 756	B-locus region	length 11404		reverse complement contig for alignment
Species	DOE-JGI protein id	Start	End	Strand	Homologue Name for ChromoMapper	Putative function
R. vinicolor	869869	356	2091	1	RVSTE3.3_2	Phermone receptor
R. vinicolor	776146	2300	3035	-1	RVphb3.3	Mating type Phermone
R. vinicolor	869870	3036	4888	1	RVSTE3.2	pheromone receptor
R. vinicolor	776148	5337	6060	1	RVphb2.2	Mating type Phermone
R. vinicolor	identified as best hit to RVphb2.1	6864	7007	-1	RVphb2.1	pheromone
R. vinicolor	869871	8156	9050	1	RVSTE3.1	pheromone receptor
R. vinicolor	869872	9211	10374	-1	RVUP28	unknown
Scaffold 457	B-locus region	length 21244
Species	DOE-JGI protein id	Start	End	Strand	Homologue Name for ChromoMapper	Putative function
R. vinicolor	698251	957	2086	-1	RVSTE3.4_2	Phermone receptor
R. vinicolor	774279	2249	3027	1	RVphb2.3	Mating type Phermone
R. vinicolor	identified as best hit to RVphb3.3	3638	3793	1	RVphb3.3_2	pheromone
R. vinicolor	774280	4286	5407	-1	RVphb3.1	Mating type Phermone
R. vinicolor	774282	5840	6710	1	RVphb3.2	Mating type Phermone
R. vinicolor	425250	7125	8867	1	RVUP29	unknown
R. vinicolor	698254	9170	10301	1	RVSTE3.4	pheromone receptor
R. vinicolor	698250	12110	13692	1	RVSTE3.3	pheromone receptor
R. vinicolor	747032	14128	15102	1	ICMT1	isoprenylcysteine carboxyl methyltransferase
R. vinicolor	identified only with script	16287	16467	-1	RVphb3.4	Mating type Phermone
R. vinicolor	724114	17127	21244	1	ICMT2	isoprenylcysteine carboxyl methyltransferase
Scaffold 433	B-locus region	Length 23112		reverse complement contig for alignment
Species	DOE-JGI protein id	Start	End	Strand	Homologue Name for ChromoMapper	Putative function
R. vinicolor	858928	365	6874	1	DEAD_H	DEAD box-containing helicase-like transcription factor/DNA repair protein
R. vinicolor	410934	9372	12557	-1	WSC	Beta-1,6-N-acetylglucosaminyltransferase, contains WSC domain
R. vinicolor	411159	12586	14581	-1	26S_PRC	26S proteasome regulatory complex subunit RPN9/PSMD13
R. vinicolor	647792	15294	15745	1	ADF	Actin depolymerizing factor
R. vinicolor	868618	16215	19177	1	RVUP30	unknown
R. vinicolor	411249	19161	20269	-1	ICMT2	isoprenylcysteine carboxyl methyltransferase
R. vinicolor	411247	20981	22492	-1	ICMT1	isoprenylcysteine carboxyl methyltransferase
Suillus brevipes
Scaffold 189	B-locus region	Length 73409
Species	DOE-JGI protein id	Start	End	Strand	Homologue Name for ChromoMapper	Putative function
Su. brevipes	747681	11841	12713	1	RVUP28
Su. brevipes	686923	13369	13614	-1	SBphb1.1	Possibly pheromone precursor, but AA sequence seems wrong
Su. brevipes	Only identified with script	16430	16598	1	SBphb1.2	pheromone precursor identified with my script
Su. brevipes	859006	18393	20094	-1	RVSTE3.4_3	Pheromone receptor
Su. brevipes	955996	21004	22671	1	RVUP29	lipoprotein, type 6
Su. brevipes	850714	23103	24260	1	RVSTE3.4	Pheromone receptor
Su. brevipes	747733	24353	24733	1	SBphb1.3	Possibly pheromone precursor, but AA sequence seems wrong
Su. brevipes	183895	25466	26043	1	SBphb1.4	Possibly pheromone precursor, but AA sequence seems wrong
Su. brevipes	183816	26044	27939	1	RVSTE3.3	Pheromone receptor
Su. brevipes	810880	28749	29737	1	ICMT1	isoprenylcysteine carboxyl methyltransferase
Su. brevipes	183891	29793	31746	-1	SuBUP1	unknown
Su. brevipes	183978	31605	31983	-1	SuBUP2	unknown
Su. brevipes	850718	32666	34062	-1	ADF	Actin depolymerizing factor
Su. brevipes	899614	34061	35978	1	26S_PRC	26S proteasome regulatory complex subunit RPN9/PSMD13
Su. brevipes	879037	36251	38930	1	WSC	Beta-1,6-N-acetylglucosaminyltransferase, contains WSC domain
Su. brevipes	810894	39076	45479	-1	DEAD_H	DEAD box-containing helicase-like transcription factor/DNA repair protein
Suillus luteus
scaffold 272	B-locus region	Length 37548		reverse complement contig for alignment
Species	DOE-JGI protein id	Start	End	Strand	Homologue Name for ChromoMapper	Putative function
Su. luteus
Su. luteus	402958	566	5815	1	DEAD_H	DEAD box-containing helicase-like transcription factor/DNA repair protein
Su. luteus	809540	5646	8918	-1	WSC	Beta-1,6-N-acetylglucosaminyltransferase, contains WSC domain
Su. luteus	809542	9000	10949	-1	26S_PRC	26S proteasome regulatory complex subunit RPN9/PSMD13
Su. luteus	809543	11513	12446	1	ADF	Actin depolymerizing factor
Su. luteus	809544	12299	12582	-1	SuLUP1
Su. luteus	809546	13144	15135	1	RVUP30	unknown
Su. luteus	809547	14956	16016	-1	ICMT1	isoprenylcysteine carboxyl methyltransferase, the other one closer to RVSTE3.3 on scaffold 433 in Rvin (Rvin 411247) also matches, but not as well...
Su. luteus	809549	16688	18710	-1	RVSTE3.3	Pheromone receptor
Su. luteus	809550	18781	19350	-1	Suillusphb2.1	probable mating phermone, found with synteny browser,
Su. luteus	91289	20379	20451	1	Suillusphb2.2	probable mating phermone, found with synteny browser
Su. luteus	91274	20502	21659	-1	RVSTE3.4	Pheromone receptor
Su. luteus	809552	22004	23749	-1	RVUP29
Su. luteus	403536	24619	26324	1	RVSTE3.4	Pheromone receptor
Su. luteus	809554	27467	28230	-1	Suillusphb1.1	definitely a mating type pheromone, sequence matches and it is annotated as such
Su. luteus	809558	30921	31510	+	SuLUP2
Su. luteus	809560	31301	31990	-	SuLUP3
Su. luteus	91295	31767	32642	-1	RVUP28
Su. luteus	403696	33324	34709	-1	SuLUP4
Su. luteus	809563	35201	35468	1	SuLUP5
Su. luteus	809565	36251	36665	1	Suillusphb1.2	probable mating pheromone, found with synteny browser
Su. luteus	809566	36516	37267	1	Suillusphb1.3	probable mating pheromone, found with synteny browser
Serpula lacrymans v7.9
scaffold 3	B-locus region	Length 3272750
Species	DOE-JGI protein id	Start	End	Strand	Homologue Name for ChromoMapper	Putative function
S. lacrymans v7.9	1137616	543421	544356	1	RVUP28	unknown
S. lacrymans v7.9	491520	554744	555337	-1	Slphb1.1	Slphb1.1, mating type pheromone
S. lacrymans v7.9	406185	556690	558394	-1	RVSTE3.1	Slrcb1 mating pheromone receptor
S. lacrymans v7.9	491517	558717	559274	1	RVphb2.1	Slphb2.1 mating type pheromone
S. lacrymans v7.9	434660	560044	561503	-1	RVSTE3.2	Slrcb2
S. lacrymans v7.9	406183	561892	563103	1	RVSTE3.4_3	Slrcb3
S. lacrymans v7.9	1070914	564238	564402	-1	RVphb3.1	Slphb3.1 mating type pheromone
S. lacrymans v7.9	491515	564864	565848	1	RVphb3.2	Slphb3.2 mating type pheromone
S. lacrymans v7.9	1089701	568096	569922	-1	RVUP29
S. lacrymans v7.9	346595	570506	571661	1	RVSTE3.4	Slrcb4
S. lacrymans v7.9	380833	572111	573861	-1	HAD
S. lacrymans v7.9	459520	574781	576881	1	RVSTE3.3	Slrcb5
S. lacrymans v7.9	1210828	577053	578890	1	SLUP1	Unknown
S. lacrymans v7.9	1181316	578957	579808	1	ICMT1	Farnesyl cysteine-carboxyl methyltransferase
S. lacrymans v7.9	1199492	580601	581378	1	ICMT2	Isoprenylcysteine carboxyl methyltransferase
S. lacrymans v7.9	1103547	583046	583411	-1	SLUP2	no match in other genomes
S. lacrymans v7.9	1181318	584272	586207	1	26S_PRC	26S proteasome regulatory complex subunit RPN9/PSMD13
S. lacrymans v7.9	1162709	586495	588921	1	WSC	Transcription factor, Myb superfamily
S. lacrymans v7.9	1138840	589498	595093	-1	DEAD_H	DEAD box-containing helicase-like transcription factor/DNA repair protein
Paxillus involutus
	Order of Scaffolds	Ambiguous. Scaffolds 318 and 319 are possible homologous haplotypes, sharing some protein coding genes.
		However, many genes are not shared and it is uncertain if these Scaffold represent homologous haplotypes
Scaffold 318	B-locus region	Length 13396		reverse complement contig for alignment
Species	DOE-JGI protein id	Start	End	Strand	Homologue Name for ChromoMapper	Putative function
P. involutus	172963	107	1111	1	RVUP28	unknown						12285	13289	-1
P. involutus		1171	1312	1	PIphb3.8	probable mating type pheromone, found with prediction script						12084	12225	-1
P. involutus	88945	2444	3571	-1	RVSTE3.4_2	Slrcb4, poor match						9825	10952	1
P. involutus		3592	3736	1	PIphb3.3	Slphb2.1, probable mating phermone, found with prediction script						9660	9804	-1
P. involutus	182292	4493	6095	-1	RVSTE3.1	Slrcb1 mating pheromone receptor						7301	8903	1
P. involutus	172959	6309	7159	-1	PIUP2	unknown						6237	7087	1
P. involutus	88948	8036	9223	-1	RVSTE3.2	Slrcb2						4173	5360	1
P. involutus	182290	12770	13395	1	PIUP1	unknown						1	626	-1
Scaffold 319	B-locus region	Length 13375		reverse complement contig for alignment
Species	DOE-JGI protein id	Start	End	Strand	Homologue Name for ChromoMapper	Putative function
P. involutus	172968	1	797	1	RVUP28	unknown						12578	13374
P. involutus		1201	1342	1	PIphb3.7	probable mating type pheromone, found with prediction script						12033	12174
P. involutus	88958	2116	3243	-1	RVSTE3.4_2	pheromone receptor						10132	11259
P. involutus		4056	4203	-1	PIphb3.6	probable mating type pheromone, found with prediction script						9172	9319
P. involutus	172965	4627	6200	1	RVSTE3.3_2	Pheromone receptor, Slrcb5						7175	8748
P. involutus		6688	6853	1	PIphb3.4	Slphb1.1, mating type pheromone, found with prediction script						6522	6687
P. involutus	88955	8469	9589	1	RVSTE3.4_3	pheromone receptor						3786	4906
P. involutus		10651	10786	-1	PIphb3.10	probable mating type pheromone, found with prediction script, overlaps with receptor
P. involutus	102599	12753	13292	1	PIphb3.9	pheromone precursor						83	622
Scaffold 7	B-locus region	Length 1477696
Species	DOE-JGI protein id	Start	End	Strand	Homologue Name for ChromoMapper	Putative function
P. involutus	71849	1360900	1363259	1	RVSTE3.3	Pheromone receptor
P. involutus	9404	1364204	1365007	-1	ICMT1	Isoprenyl cysteine methyltransferase
P. involutus	110825	1365915	1369718	-1	ICMT2	Isoprenyl cysteine methyltransferase
P. involutus	129622	1391269	1392811	-1	RVUP30	unknown
P. involutus	167518	1394064	1395784	1	26S_PRC	26S proteasome regulatory complex subunit RPN9/PSMD13
P. involutus	110836	1396213	1399280	1	WSC	Beta-1,6-N-acetylglucosaminyltransferase, contains WSC domain
P. involutus	161716	1400753	1407722	-1	DEAD_H	DEAD box-containing helicase-like transcription factor/DNA repair protein
Coniophora puteana
Scaffold 18	B-locus region	Length 1073288		reverse complement contig for alignment
Species	DOE-JGI protein id	Start	End	Strand	Homologue Name for ChromoMapper	Putative function
C. puteana	85622	366712	367837	1	ICMT1	Isoprenyl cysteine methyltransferase
C. puteana	93655	368720	369829	1	CPUP11
C. puteana	19246	370395	371297	1	CPUP10
C. puteana	132466	371651	372469	-1	ICMT2	Isoprenyl cysteine methyltransferase
C. puteana	77671	372795	375059	-1	RVUP30	unknown
C. puteana	132470	377343	379306	1	26S_PRC	26S proteasome regulatory complex subunit RPN9/PSMD13
C. puteana	159626	379328	383638	-1
C. puteana	159627	384242	385372	-1
C. puteana	169791	398774	402845	-1
C. puteana	132472	404475	409047	-1	WSC	Beta-1,6-N-acetylglucosaminyltransferase, contains WSC domain
C. puteana	159631	413541	414616	1
C. puteana	112813	415096	420449	-1	DEAD_H	DEAD box-containing helicase-like transcription factor/DNA repair protein
C. puteana	159670	547340	550648	-1
C. puteana	identified only with script	549144	549261	1	CPphb1.1	Pheromone precursor
C. puteana	132487	553077	553902	1	ICMT1	isoprenylcysteine carboxyl methyltransferase
C. puteana	159672	554004	557226	-1	CPUP5
C. puteana	132491	558725	560288	1	CPUP4
C. puteana	140295	560652	563055	-1	RVSTE3.3	Pheromone receptor
C. puteana	140296	563727	566379	-1	RVSTE3.4	Pheromone receptor
C. puteana	159675	566960	568474	-1	RVUP29	unknown
C. puteana	77706	569698	570683	1	CPUP3
C. puteana	159677	571246	572234	1	CPUP2
C. puteana	140298	572595	573361	1	CPphb2.1	Pheromone precursor, also identified with script
C. puteana	66485	573799	574975	1	RVSTE3.4_2	Pheromone receptor
C. puteana	identified only with script	574683	574782	-1	CPphb2.2	Pheromone precursor
C. puteana	112842	576685	578057	-1	RVUP28
Laccaria bicolor
Linkage Group 8	B-locus region	Length 1948479		reverse complement contig for alignment
Species	DOE-JGI protein id	Start	End	Strand	Homologue Name for ChromoMapper	Putative function
L. bicolor	674891	603170	604811	1	LBUP9	related to protein EAU87403 localized on B mating type chromosome of C. cinerea
L. bicolor	295705	606215	610390	-1	LBUP8	Kinesin light chain
L. bicolor	603091	615205	616663	-1	LBUP7
L. bicolor	180699	618390	620147	-1	LBUP6
L. bicolor	255149	622565	623033	1	LbSTE3.6	mating type pheromone receptor
L. bicolor	632621	625822	627814	1	RVSTE3.3	LbSTE3.4 mating type pheromone receptor?
L. bicolor	485454	628345	629103	1	LBUP5
L. bicolor	313030	630319	630477	-1	Lbphb3	Mating pheromone precursor
L. bicolor	192000	631233	632853	1	RVSTE3.3_2	LbSTE3.3, mating type pheromone receptor
L. bicolor	313028	633783	633953	-1	Lbphb2	Mating pheromone precursor
L. bicolor	632625	634484	635803	1	RVSTE3.4_3	LbSTE3.2, mating type pheromone receptor? Best match to g1266
L. bicolor	395836	636266	637045	-1	LBUP4	putative proteinase inhibitor with a Kazal domain. Kazal domain-containing proteinase inhibitor
L. bicolor	399613	637713	638290	-1	Lbphb1
L. bicolor	240428	638604	639823	1	RVSTE3.1	LBSTE3.1, mating type pheromone receptor?
L. bicolor	399612	640459	640830	-1	LBUP3	protein with features resembling pheromone-precursors - mating type pheromone?
L. bicolor	313023	640913	641880	1	LBUP2	unknown protein
L. bicolor	649090	644157	645895	-1	LBUP1	unknown protein
Coprinopsis cinerea
Chromosome 10	B-locus region	Length 2252721
Species	DOE-JGI protein id	Start	End	Strand	Homologue Name for ChromoMapper	Putative function
C. cinerea	12888	1717896	1718027	-1	CcPhB1	mating pheromone, from stajich 2010		2	133
C. cinerea	1832	1719111	1721106	-1	RVSTE3.1	rcb1 mating pheromone receptor, name notation taken from Stajich 2010		1217	3212
C. cinerea	1833	1721624	1721779	1	phb1	pheromone receptor		3730	3885
C. cinerea	1834	1724848	1725033	-1	CCcPhB3	mating pheromone, from stajich 2010		6954	7139
C. cinerea	1835	1726406	1726567	1	Phb2.3	mating pheromone, from stajich 2010		8512	8673
C. cinerea	1836	1727356	1727550	1	Phb2.2	mating pheromone, from stajich 2010		9462	9656
C. cinerea	1837	1728857	1729042	-1	Phb2.1	mating pheromone, from stajich 2010		10963	11148
C. cinerea	12889	1730088	1731773	-1	RVSTE3.4	rcb2 mating phermone receptor, name notation taken from Stajich 2010		12194	13879
C. cinerea	12890	1732234	1733640	-1	RVSTE3.4_3	CcSTE3.2b, mating phermone receptor, name notation taken from Stajich 2010		14340	15746
C. cinerea	1838	1734780	1736527	1	RVSTE3.2	rcb 3, mating phermone receptor, name notation taken from Stajich 2010		16886	18633
C. cinerea	12891	1737385	1737603	1	Phb3.1	mating pheromone, from stajich 2010		19491	19709
C. cinerea	12892	1738721	1738930	1	Phb3.2	mating pheromone, from stajich 2010. Poor gene model, incongruent with coordinates of Stajich et al. 2010		20827	21036
C. cinerea	1839	1739743	1740169	1	Phb3.3	mating pheromone, from stajich 2010. Poor gene model, incongruent with coordinates and orientation of Stajich et al. 2010		21849	22275
C. cinerea	1851	1778600	1780498	-1	RVSTE3.3	CcSTE-2151, probably a paralog of CcRcb3, mating phermone receptor, name notation taken from Stajich 2010 pretty good match!		60706	62604	30706	32604
C. cinerea	1852	1781620	1784592	-1	RVSTE3.4_2	CcSTE-2153, mating phermone receptor, name notation taken from Stajich 2010pretty good match!		63726	66698	33726	36698
C. cinerea	1861	1810498	1812233	-1	RVUP29	lipoprotein, type 6		92604	94339	42604	44339
		38431		25906
The following four coordinate sets were not included in the synteny analysis. They are included here for reference to the text.
Pisolithus microcarpus
Scaffold 83	B-locus region	Length 158210
Species	DOE-JGI protein id	Start	End	Strand	Homologue Name for ChromoMapper	Putative function
P. microcarpus	682385	22396	23369	1	Rvup28
P. microcarpus	682390	24555	26281	1	RVSTE3.2	fungal pheromone receptor (STE3 GPCR)
P. microcarpus	682391	26729	27401	1	Pismi_phb1	probable pheromone precursor
P. microcarpus	682392	27407	27866	1	Pmup1	unknown
P. microcarpus	identified with script	28882	29020	1	Pismi_phb2	fungal pheromone precursor (identified with script)
P. microcarpus	682393	30197	32314	1	RVSTE3.1	fungal pheromone receptor (STE3 GPCR)
P. microcarpus	595876	32889	33430	1	Pmup2	unknown
P. microcarpus	identified with script	33123	33255	1	Pismi_phb3	fungal pheromone precursor (identified with script)
P. microcarpus	106061	33923	35119	1	RVUP29	unknown
P. microcarpus	682396	34987	35629	-1		unknown. Probable poor protein prediction. Overlaps with 106061. Not shown in Figure 3
P. microcarpus	106045	35833	36889	1	RVSTE3.4	fungal pheromone receptor (STE3 GPCR)
P. microcarpus	682398	37268	37792	-1	Pmup3	unknown
P. microcarpus	105987	39025	40660	1	RVSTE3.3	fungal pheromone receptor (STE3 GPCR)
Pisolithus tinctorius
	Scaffold order	P. tinctorius possesses two unlinked regions with B-locus genes
Scaffold 68	B-locus region	Length 316144
Species	DOE-JGI protein id	Start	End	Strand	Putative Function / Notes
P. tinctorius		125464	125512	-1	fungal pheromone precursor (identified with script)
P. tinctorius	824921	136014	136632	-1	unknown
P. tinctorius	156652	137752	138409	1	unknown
P. tinctorius	824933	138531	139753	1	RVUP28
P. tinctorius	824953	140222	141133	-1	fungal pheromone receptor (STE3 GPCR)
P. tinctorius	30998	143683	144555	1	unknown
P. tinctorius	30999	144993	147231	-1	unknown
P. tinctorius	identified with script	147771	147792	-1	fungal pheromone precursor (identified with script)
P. tinctorius	824986	148114	148668	1	unknown
P. tinctorius	identified with script	149400	149571	1	fungal pheromone precursor (identified with script)
P. tinctorius	156674	150644	151882	1	fungal pheromone receptor (STE3 GPCR)
P. tinctorius	825030	152114	152824	1	unknown
P. tinctorius	10493	154254	155479	1	unknown
P. tinctorius	identified with script	154254	154395	1	fungal pheromone precursor	note, overlap here with 10493, which is probably a bad pheromone prediction
P. tinctorius	75904	156857	157875	1	fungal pheromone receptor (STE3 GPCR)
P. tinctorius	156873	158084	158626	1	unknown
P. tinctorius	156623	160020	161713	1	fungal pheromone receptor (STE3 GPCR)
P. tinctorius	10496	162653	163525	-1	unknown
P. tinctorius	825283	164000	165383	1	unknown
P. tinctorius	825295	165610	166432	1	TPR-like(superfamily)
P. tinctorius	156628	166221	167342	1	HET gene
P. tinctorius	identified with script	167135	167261	-1	fungal pheromone precursor (identified with script)
P. tinctorius	825312	168785	169738	1	unknown
P. tinctorius	825321	170264	171180	-1	unknown
P. tinctorius	156772	171394	174023	1	Phospholipid/glycerol acyltransferase
P. tinctorius	825337	174249	174551	-1	Transcription initiation Spt4
P. tinctorius	156643	175412	176417	1	P-loop containing nucleoside triphosphate hydrolases
P. tinctorius	825502	178470	179017	1	unknown
P. tinctorius	31008	183181	184226	1	unknown
P. tinctorius	31009	184420	185454	-1	FOG: Transposon-encoded proteins with TYA, reverse transcriptase, integrase domains in various combinations
P. tinctorius	156661	198894	199151	1	unknown
P. tinctorius	31013	203710	205892	-1	FOG: Transposon-encoded proteins with TYA, reverse transcriptase, integrase domains in various combinations
Scaffold 50	B-locus region	Length 422209
Species	DOE-JGI protein id	Start	End	Strand	Putative Function / Notes
P. tinctorius	10142	409391	411515	+	Poor hits to pheromone receptor 869872, RVUP28
P. tinctorius	identified with script	412531	412564	-	fungal pheromone precursor (identified with script)
P. tinctorius	identified with script	412819	413044	+	fungal pheromone precursor (identified with script)
P. tinctorius	1003585	413720	415575	-	pheromone receptor
P. tinctorius	1003587	417054	419200	+	pheromone receptor
P. tinctorius	identified with script	420298	420439	+	fungal pheromone precursor (identified with script)
P. tinctorius	754528	420841	422210	+	RVUP29
Suillus granulatus
Scaffold 20	B-locus region	Length 566411
Species	DOE-JGI protein id	Start	End	Strand	Putative Function / Notes
Su. granulatus	999735	276301	278029	1	Actinin-type, actin-binding, conserved site
Su. granulatus	883609	280168	280626	-1	unknown
Su. granulatus	975804	282777	284592	1	unknown
Su. granulatus	975806	285312	286904	1	unknown
Su. granulatus	identified with script	291130	291187	-1	predicted pheromone (found with script)
Su. granulatus	947931	291209	292621	1	beta-1,6-N-acetylglucosaminyltransferase, contains WSC domain
Su. granulatus	1022358	295366	297088	-1	fungal pheromone receptor (STE3 GPCR)
Su. granulatus	identified with script	298407	298590	1	predicted pheromone (found with script)
Su. granulatus	962457	300603	301493	-1	fungal pheromone precursor
Su. granulatus	identified with script	303292	303466	1	predicted pheromone (found with script)
Su. granulatus	274532	304366	306268	1	lipoprotein, type 6	overlapping ends
Su. granulatus	274551	306055	307958	1	fungal pheromone receptor (STE3 GPCR)
Su. granulatus	883758	309855	311450	1	fungal pheromone receptor (STE3 GPCR)
Su. granulatus	962462	312450	313524	1	Isoprenylcysteine carboxyl methyltransferase
Su. granulatus	999744	313679	315187	-1	F-box
Su. granulatus	274672	316354	317393	-1	Actin-binding
Su. granulatus	962465	319766	322898	1	SANT, DNA binding, helicase
Su. granulatus	962466	322893	329375	-1	DEAD box-containing helicase-like transcription factor/DNA repair protein
Su. granulatus	identified with script	329795	329870	1	predicted pheromone (found with script)
Su. granulatus	275058	329879	333963	1	unknown
Su. granulatus		335323	335476	1	predicted pheromone (found with script)	overlaps with predicted protein of unknown function, 947941, which is probably a bad prediction of pheromone
Rhizopogon salebrosus
Scaffold 224	B-locus region	Length 110603		reverse complement contig for alignment
Species	DOE-JGI protein id	Start	End	Strand	Homologue Name for ChromoMapper	Putative Function / Notes
R. salebrosus	214928	1	652	+		unknown
R. salebrosus	738837	697	888	+		unknown
R. salebrosus	818210	25363	26565	-		Tyrosine kinases
R. salebrosus	881691	29156	31043	-		Tyrosine kinase specific for activated (GTP-bound) p21cdc42Hs
R. salebrosus	identified with script	31954	32035	-	Rsphb3.5	fungal mating pheromone precursor (identified with script)
R. salebrosus	862279	33511	36225	-	WSC	SANT, DNA-binding
R. salebrosus	738812	36867	38429	-	26S_PRC	26S proteasome regulatory complex, subunit RPN9/PSMD13
R. salebrosus	818220	39001	39981	+	ADF	Actin depolymerizing factor
R. salebrosus	862282	40990	42260	+	Rsup1	unknown
R. salebrosus	767954	42670	44980	+	RVUP30	unknown
R. salebrosus	767957	46500	47323	-	ICMT1	Farnesyl cysteine-carboxyl methyltransferase (ICMT)
R. salebrosus	738843	49702	51290	-	RVSTE3.3	fungal mating pheromone receptor (STE3 GPCR)
R. salebrosus	738817	53089	54215	-	RVSTE3.4	fungal mating pheromone receptor (STE3 GPCR)
R. salebrosus	215273	54648	56315	-	RVUP29	unknown
R. salebrosus	818229	56582	57558	-	Rsphb3.4	fungal mating pheromone precursor
R. salebrosus	818233	57987	58821	+	Rsphb3.3	fungal mating pheromone precursor
R. salebrosus	738826	60248	61395	+	RVSTE3.4_2	fungal mating pheromone receptor (STE3 GPCR)
R. salebrosus	818237	64166	64807	-	RVSTE3.3_2	fungal mating pheromone receptor (STE3 GPCR)
R. salebrosus	identified with script	65112	65250	+	Rsphb3.2	fungal mating pheromone precursor (identified with script)
R. salebrosus	900075	65848	66769	-	RVUP28	unknown
R. salebrosus	identified with script	68523	68553	-	Rsphb3.1	fungal mating pheromone precursor (identified with script)
R. salebrosus	933568	71018	73793	+		unknown
R. salebrosus	818241	74090	74668	-		unknown
R. salebrosus	933569	75890	81132	-		Notchless-like WD40 repeat-containing protein
R. salebrosus	818247	81687	82226	+		unknown
R. salebrosus	862292	82255	83281	-		unknown
