# Supplementary material for: Comparative Genomics of the Ectomycorrhizal Sister Species Rhizopogon vinicolor and Rhizopogon vesiculosus (Basidiomycota: Boletales) Reveals a Divergence of the Mating Type B Locus
Source: G3 (Bethesda). 2017 Apr 20;7(6):1775–89. doi: 10.1534/g3.117.039396 (PMC5473757; doi:10.1534/g3.117.039396)
Supplement: Supplementary file 9 [file 1775TableS1.xls]

## Sheet: Sheet1
Supplementary Table S1: Gene coordinate maps for genes located on contigs/scaffolds of Rhizopogon vinicolor and R. vesiculosus genomes that contained BLAST hits to known B-locus genes and genes in the region of the B-locus. Coordinates of blast hits are shown in yellow highlighting
Rhizopogon vesiculosus
CONTIG	START COORDINATE	END COORDINATE	STRAND	REGION NAME / PROTEIN ID	NOTES
20235	2474	2898	-1	Rves056.10355	Gene identified by MAKER pipeline. Protein of unknown function
20235	6263	6404	-1	Rves056.10356	Gene identified by MAKER pipeline. Protein of unknown function
20235	6500	8264	1	Rves056_putative_RVSTE3.1_allele	Region identified by BLAST searches as best hit to R. vinicolor protein ID # 869871 (Rvste3.1) and R. vesiculosus 7660 (Rvste3.1)
20235	7643	8050	1	Rves056.10357	Gene identified by MAKER pipeline. Protein of unknown function
20235	8386	9484	-1	Rves056_putative_RVUP28_allele	Region identified by BLAST searches as best hit to R. vesiculosus 10358 (RVUP28)
20235	9279	9488	-1	Rves056.10358	Gene identified by MAKER pipeline. Protein of unknown function
Length of Scaffold 20235 = 11718
Rhizopogon vinicolor
SCAFFOLD	START COORDINATE	END COORDINATE	STRAND	REGION NAME / PROTEIN ID	NOTES
1977	1	483	-1	704967	STE domain identified by Pfam analysis applied during BLASTP search.
1977	1	483	-1	Rvin026_putative_RVSTE3.1_allele	Excellent BLAST hit (e=0) to RvesRVSTE3.1. Match is from 1206 to 1688 of the Rves RVSTE3.1 gene. This matching region of RVSTE3.1 contains only a portion of the transmembrane domains. The JGI gene model 704967 terminates within putative transmembrane domains at the beginning of the contig.
Length of Scaffold 1977 = 1310
SCAFFOLD	START COORDINATE	END COORDINATE	STRAND	REGION NAME / PROTEIN ID	NOTES
582	350	623	1	699818	Interpro scan identifies STE3 mating pheromone receptor activity
582	354	887	1	Rvin026_putative_RVSTE3.1_allele	Best blast hit is Rves STE3.1 and Rvin STE3.1, poor hits in general, in the range of 1e-30
582	3383	3751	-1	Rvin026_putative_RVUP28_allele	Poor BLAST hits to RVUP28 from R. vesiculosus and R. vinicolor, in the range of 1e-35 or 1e-40
582	4312	5912	-1	859572	Protein of unknown function
582	10559	11171	-1	491600	Protein of unknown function
582	12788	14832	1	699816	Protein with predicted glycosyltranferase family 90 activity
582	14896	15040	-1	Rvin026_putative_pheromone_allele	Identified with script, AA sequence: MGVGQGNLLIPDTGVEDVDTAMLIDTMRVISMTDSITKCIDVNCLMI
Length of Scaffold 582 = 15731
SCAFFOLD	START COORDINATE	END COORDINATE	STRAND	REGION NAME / PROTEIN ID	NOTES
1557	1597	2349	1	Rvin026_putative_ICMT_allele	Best blast hit to Rves ICMT1 gene (Rves 7665) with e value of 0. Matches first half of ICMT1 gene very well
1557	71	1061	1	777891	P-loop containing nucleoside triphosphate hydrolase protein
Length of Scaffold 1557 = 2352
SCAFFOLD	START COORDINATE	END COORDINATE	STRAND	REGION NAME / PROTEIN ID	NOTES
1621	365	1186	-1	750934	Best BLAST hits to ICMT genes in B-locus region of R. vinicolor
1621	549	913	-1	Rvin026_putative_ICMT_allele	Good hit to Rves ICMT1 (Rves 7665)
Length of Scaffold 1621 = 2036
